# Supplementary material for: Tracing non-fungal eukaryotic diversity via shotgun metagenomes in the complex mudflat intertidal zones
Source: mSystems. 2025 Jun 12;10(7):e00413-25. doi: 10.1128/msystems.00413-25 (PMC12282072; doi:10.1128/msystems.00413-25)
Supplement: Table S1 — Number of raw reads for amplicon sequencing of 18S rRNA genes per sample. [file msystems.00413-25-s0002.xlsx]

## Sheet: Supplementary table 1
Supplementary Table 1. Number of raw reads for amplicon sequencing of 18S rRNA genes per sample.
Samples	Number of reads
FDMP22H001643-1a_L1_CXD_0202.raw_1.fq.gz	96410
FDMP22H001643-1a_L1_CXD_0202.raw_2.fq.gz	96410
FDMP22H001643-1a_L1_CXD_0203.raw_1.fq.gz	90297
FDMP22H001643-1a_L1_CXD_0203.raw_2.fq.gz	90297
FDMP22H001643-1a_L1_CXD_0204.raw_1.fq.gz	81225
FDMP22H001643-1a_L1_CXD_0204.raw_2.fq.gz	81225
FDMP22H001643-1a_L1_CXD_0205.raw_1.fq.gz	90306
FDMP22H001643-1a_L1_CXD_0205.raw_2.fq.gz	90306
FDMP22H001643-1a_L1_CXD_0206.raw_1.fq.gz	76659
FDMP22H001643-1a_L1_CXD_0206.raw_2.fq.gz	76659
FDMP22H001643-1a_L1_CXD_0207.raw_1.fq.gz	81374
FDMP22H001643-1a_L1_CXD_0207.raw_2.fq.gz	81374
FDMP22H001643-1a_L1_CXD_0801.raw_1.fq.gz	80436
FDMP22H001643-1a_L1_CXD_0801.raw_2.fq.gz	80436
FDMP22H001643-1a_L1_CXD_0802.raw_1.fq.gz	85994
FDMP22H001643-1a_L1_CXD_0802.raw_2.fq.gz	85994
FDMP22H001643-1a_L1_CXD_0803.raw_1.fq.gz	82160
FDMP22H001643-1a_L1_CXD_0803.raw_2.fq.gz	82160
FDMP22H001643-1a_L1_CXD_0804.raw_1.fq.gz	84993
FDMP22H001643-1a_L1_CXD_0804.raw_2.fq.gz	84993
FDMP22H001643-1a_L1_CXD_0805.raw_1.fq.gz	80907
FDMP22H001643-1a_L1_CXD_0805.raw_2.fq.gz	80907
FDMP22H001643-1a_L1_CXD_0806.raw_1.fq.gz	85183
FDMP22H001643-1a_L1_CXD_0806.raw_2.fq.gz	85183
FDMP22H001643-1a_L1_CXD_0807.raw_1.fq.gz	90078
FDMP22H001643-1a_L1_CXD_0807.raw_2.fq.gz	90078
FDMP22H001643-1a_L1_CXD_0808.raw_1.fq.gz	86602
FDMP22H001643-1a_L1_CXD_0808.raw_2.fq.gz	86602
FDMP22H001643-1a_L1_CXD_0809.raw_1.fq.gz	89836
FDMP22H001643-1a_L1_CXD_0809.raw_2.fq.gz	89836
FDMP22H001643-1a_L1_CXD_0810.raw_1.fq.gz	82150
FDMP22H001643-1a_L1_CXD_0810.raw_2.fq.gz	82150
FDMP22H001643-1a_L1_CXD_0811.raw_1.fq.gz	69658
FDMP22H001643-1a_L1_CXD_0811.raw_2.fq.gz	69658
FDMP22H001643-1a_L1_CXD_0812.raw_1.fq.gz	87373
FDMP22H001643-1a_L1_CXD_0812.raw_2.fq.gz	87373
FDMP22H001643-1a_L1_CXD_1001.raw_1.fq.gz	55677
FDMP22H001643-1a_L1_CXD_1001.raw_2.fq.gz	55677
FDMP22H001643-1a_L1_CXD_1005.raw_1.fq.gz	83109
FDMP22H001643-1a_L1_CXD_1005.raw_2.fq.gz	83109
FDMP22H001643-1a_L1_CXD_1006.raw_1.fq.gz	83612
FDMP22H001643-1a_L1_CXD_1006.raw_2.fq.gz	83612
FDMP22H001643-1a_L1_CXD_1007.raw_1.fq.gz	89978
FDMP22H001643-1a_L1_CXD_1007.raw_2.fq.gz	89978
FDMP22H001643-1a_L1_CXD_1008.raw_1.fq.gz	83081
FDMP22H001643-1a_L1_CXD_1008.raw_2.fq.gz	83081
FDMP22H001643-1a_L1_CXD_1009.raw_1.fq.gz	82792
FDMP22H001643-1a_L1_CXD_1009.raw_2.fq.gz	82792
FDMP22H001643-1a_L1_CXD_1010.raw_1.fq.gz	81059
FDMP22H001643-1a_L1_CXD_1010.raw_2.fq.gz	81059
FDMP22H001643-1a_L1_CXD_1012.raw_1.fq.gz	78994
FDMP22H001643-1a_L1_CXD_1012.raw_2.fq.gz	78994
FDMP22H001643-1a_L1_CXD_1202.raw_1.fq.gz	91342
FDMP22H001643-1a_L1_CXD_1202.raw_2.fq.gz	91342
FDMP22H001643-1a_L1_CXD_1203.raw_1.fq.gz	76606
FDMP22H001643-1a_L1_CXD_1203.raw_2.fq.gz	76606
FDMP22H001643-1a_L1_CXD_1204.raw_1.fq.gz	87589
FDMP22H001643-1a_L1_CXD_1204.raw_2.fq.gz	87589
FDMP22H001643-1a_L1_CXD_1205.raw_1.fq.gz	89503
FDMP22H001643-1a_L1_CXD_1205.raw_2.fq.gz	89503
FDMP22H001643-1a_L1_CXD_1206.raw_1.fq.gz	84707
FDMP22H001643-1a_L1_CXD_1206.raw_2.fq.gz	84707
FDMP22H001643-1a_L1_CXD_1207.raw_1.fq.gz	78915
FDMP22H001643-1a_L1_CXD_1207.raw_2.fq.gz	78915
FDMP22H001643-1a_L1_CXD_1209.raw_1.fq.gz	69209
FDMP22H001643-1a_L1_CXD_1209.raw_2.fq.gz	69209
FDMP22H001643-1a_L1_CXD_1210.raw_1.fq.gz	91913
FDMP22H001643-1a_L1_CXD_1210.raw_2.fq.gz	91913
FDMP22H001643-1a_L1_CXD_1211.raw_1.fq.gz	82800
FDMP22H001643-1a_L1_CXD_1211.raw_2.fq.gz	82800
FDMP22H001643-1a_L1_CXD_1212.raw_1.fq.gz	87896
FDMP22H001643-1a_L1_CXD_1212.raw_2.fq.gz	87896
FDMP22H001643-1a_L1_CXD_1213.raw_1.fq.gz	79294
FDMP22H001643-1a_L1_CXD_1213.raw_2.fq.gz	79294
FDMP22H001643-1a_L1_CXD_1214.raw_1.fq.gz	81430
FDMP22H001643-1a_L1_CXD_1214.raw_2.fq.gz	81430
FDMP22H001643-1a_L1_CXD_1215.raw_1.fq.gz	85175
FDMP22H001643-1a_L1_CXD_1215.raw_2.fq.gz	85175
FDMP22H001644-1a_L1_CXD_0208.raw_1.fq.gz	67711
FDMP22H001644-1a_L1_CXD_0208.raw_2.fq.gz	67711
FDMP22H001644-1a_L1_CXD_0209.raw_1.fq.gz	57726
FDMP22H001644-1a_L1_CXD_0209.raw_2.fq.gz	57726
FDMP22H001644-1a_L1_CXD_0210.raw_1.fq.gz	89176
FDMP22H001644-1a_L1_CXD_0210.raw_2.fq.gz	89176
FDMP22H001644-1a_L1_CXD_0211.raw_1.fq.gz	89066
FDMP22H001644-1a_L1_CXD_0211.raw_2.fq.gz	89066
FDMP22H001644-1a_L1_CXD_0212.raw_1.fq.gz	88692
FDMP22H001644-1a_L1_CXD_0212.raw_2.fq.gz	88692
FDMP22H001644-1a_L1_CXD_0213.raw_1.fq.gz	86695
FDMP22H001644-1a_L1_CXD_0213.raw_2.fq.gz	86695
FDMP22H001644-1a_L1_CXD_0214.raw_1.fq.gz	86224
FDMP22H001644-1a_L1_CXD_0214.raw_2.fq.gz	86224
FDMP22H001644-1a_L1_CXD_0215.raw_1.fq.gz	79668
FDMP22H001644-1a_L1_CXD_0215.raw_2.fq.gz	79668
FDMP22H001644-1a_L1_CXD_1401.raw_1.fq.gz	80809
FDMP22H001644-1a_L1_CXD_1401.raw_2.fq.gz	80809
FDMP22H001644-1a_L1_CXD_1402.raw_1.fq.gz	88651
FDMP22H001644-1a_L1_CXD_1402.raw_2.fq.gz	88651
FDMP22H001644-1a_L1_CXD_1403.raw_1.fq.gz	84165
FDMP22H001644-1a_L1_CXD_1403.raw_2.fq.gz	84165
FDMP22H001644-1a_L1_CXD_1404.raw_1.fq.gz	77155
FDMP22H001644-1a_L1_CXD_1404.raw_2.fq.gz	77155
FDMP22H001644-1a_L1_CXD_1405.raw_1.fq.gz	84729
FDMP22H001644-1a_L1_CXD_1405.raw_2.fq.gz	84729
FDMP22H001644-1a_L1_CXD_1406.raw_1.fq.gz	79383
FDMP22H001644-1a_L1_CXD_1406.raw_2.fq.gz	79383
FDMP22H001644-1a_L1_CXD_1407.raw_1.fq.gz	79556
FDMP22H001644-1a_L1_CXD_1407.raw_2.fq.gz	79556
FDMP22H001644-1a_L1_CXD_1408.raw_1.fq.gz	79984
FDMP22H001644-1a_L1_CXD_1408.raw_2.fq.gz	79984
FDMP22H001644-1a_L1_CXD_1409.raw_1.fq.gz	93957
FDMP22H001644-1a_L1_CXD_1409.raw_2.fq.gz	93957
FDMP22H001644-1a_L1_CXD_1410.raw_1.fq.gz	87198
FDMP22H001644-1a_L1_CXD_1410.raw_2.fq.gz	87198
FDMP22H001644-1a_L1_CXD_1411.raw_1.fq.gz	82512
FDMP22H001644-1a_L1_CXD_1411.raw_2.fq.gz	82512
FDMP22H001644-1a_L1_CXD_1412.raw_1.fq.gz	82320
FDMP22H001644-1a_L1_CXD_1412.raw_2.fq.gz	82320
FDMP22H001644-1a_L1_CXD_1413.raw_1.fq.gz	88031
FDMP22H001644-1a_L1_CXD_1413.raw_2.fq.gz	88031
FDMP22H001644-1a_L1_CXD_1414.raw_1.fq.gz	68294
FDMP22H001644-1a_L1_CXD_1414.raw_2.fq.gz	68294
FDMP22H001644-1a_L1_CXD_1415.raw_1.fq.gz	93848
FDMP22H001644-1a_L1_CXD_1415.raw_2.fq.gz	93848
FDMP22H001644-1a_L1_CXD_1601.raw_1.fq.gz	89357
FDMP22H001644-1a_L1_CXD_1601.raw_2.fq.gz	89357
FDMP22H001644-1a_L1_CXD_1602.raw_1.fq.gz	71587
FDMP22H001644-1a_L1_CXD_1602.raw_2.fq.gz	71587
FDMP22H001644-1a_L1_CXD_1603.raw_1.fq.gz	79819
FDMP22H001644-1a_L1_CXD_1603.raw_2.fq.gz	79819
FDMP22H001644-1a_L1_CXD_1604.raw_1.fq.gz	86643
FDMP22H001644-1a_L1_CXD_1604.raw_2.fq.gz	86643
FDMP22H001644-1a_L1_CXD_1605.raw_1.fq.gz	95786
FDMP22H001644-1a_L1_CXD_1605.raw_2.fq.gz	95786
FDMP22H001644-1a_L1_CXD_1606.raw_1.fq.gz	78832
FDMP22H001644-1a_L1_CXD_1606.raw_2.fq.gz	78832
FDMP22H001644-1a_L1_CXD_1607.raw_1.fq.gz	89880
FDMP22H001644-1a_L1_CXD_1607.raw_2.fq.gz	89880
FDMP22H001644-1a_L1_CXD_1608.raw_1.fq.gz	82358
FDMP22H001644-1a_L1_CXD_1608.raw_2.fq.gz	82358
FDMP22H001644-1a_L1_CXD_1609.raw_1.fq.gz	89720
FDMP22H001644-1a_L1_CXD_1609.raw_2.fq.gz	89720
FDMP22H001644-1a_L1_CXD_1610.raw_1.fq.gz	94004
FDMP22H001644-1a_L1_CXD_1610.raw_2.fq.gz	94004
FDMP22H001644-1a_L1_CXD_1611.raw_1.fq.gz	83503
FDMP22H001644-1a_L1_CXD_1611.raw_2.fq.gz	83503
FDMP22H001644-1a_L1_CXD_1612.raw_1.fq.gz	76602
FDMP22H001644-1a_L1_CXD_1612.raw_2.fq.gz	76602
FDMP22H001644-1a_L1_CXD_1613.raw_1.fq.gz	60180
FDMP22H001644-1a_L1_CXD_1613.raw_2.fq.gz	60180
FDMP22H001644-1a_L1_CXD_1614.raw_1.fq.gz	84131
FDMP22H001644-1a_L1_CXD_1614.raw_2.fq.gz	84131
FDMP22H001970-1a_L1_CXD_1002.raw_1.fq.gz	88595
FDMP22H001970-1a_L1_CXD_1002.raw_2.fq.gz	88595
FDMP22H001970-1a_L1_CXD_1003.raw_1.fq.gz	91669
FDMP22H001970-1a_L1_CXD_1003.raw_2.fq.gz	91669
FDMP22H001970-1a_L1_CXD_1004.raw_1.fq.gz	77963
FDMP22H001970-1a_L1_CXD_1004.raw_2.fq.gz	77963
FDMP22H001970-1a_L1_CXD_1011.raw_1.fq.gz	81330
FDMP22H001970-1a_L1_CXD_1011.raw_2.fq.gz	81330
FDMP22H001970-1a_L1_CXD_1013.raw_1.fq.gz	91634
FDMP22H001970-1a_L1_CXD_1013.raw_2.fq.gz	91634
FDMP22H001970-1a_L1_CXD_1014.raw_1.fq.gz	83716
FDMP22H001970-1a_L1_CXD_1014.raw_2.fq.gz	83716
FDMP22H001970-1a_L1_CXD_1015.raw_1.fq.gz	81190
FDMP22H001970-1a_L1_CXD_1015.raw_2.fq.gz	81190
FDMP22H001970-1a_L1_CXD_1201.raw_1.fq.gz	87551
FDMP22H001970-1a_L1_CXD_1201.raw_2.fq.gz	87551
FDMP22H001970-1a_L1_CXD_1208.raw_1.fq.gz	84204
FDMP22H001970-1a_L1_CXD_1208.raw_2.fq.gz	84204
