# Supplementary material for: Tracing non-fungal eukaryotic diversity via shotgun metagenomes in the complex mudflat intertidal zones
Source: mSystems. 2025 Jun 12;10(7):e00413-25. doi: 10.1128/msystems.00413-25 (PMC12282072; doi:10.1128/msystems.00413-25)
Supplement: Table S2 — Benchmarking of different software with known data sets. [file msystems.00413-25-s0003.xlsx]

## Sheet: Sheet1
Supplementary Table 2. Benchmarking of different software with known datasets. We selected 95 eukaryotic genomes and 308 prokaryotic genomes, which were randomly cut ranging from 5,000-50,000 bp to generate simulated metagenomic contigs, and used Grinder (v 0.5.4) to generate simulated metagenomic reads with parameters to mimic the insert size and sequencing errors of an Illumina library(-coverag…
Organism name	Taxonomy	Genome type	Genome length (Mb)	Number of sequences	Accession	Number of simulate contigs	Number of eukaryotic contigs identified by EukRep	Number of prokaryotic contigs identified by EukRep	EukRep Accuracy [%]	EukRep Precision [%]	Number of eukaryotic contigs identified by Tiara	Number of prokaryotic contigs identified by Tiara	Tiara Accuracy [%]	Tiara Precision [%]	Number of simulate reads	Number of eukaryotic reads identified by CCMetagen	Number of prokaryotic reads identified by CCMetagen	CCMetagen Accuracy [%]	CCMetagen Precision [%]
Acanthamoeba castellanii str. Neff	Eukaryota; Amoebozoa; Discosea; Longamoebia; Centramoebida; Acanthamoebidae; Acanthamoeba	Eukaryotic nuclear	42.0198	384	GCA_000313135.1	1525	1510	15	0.990164	0.990164	1429	19	0.937049	0.986878	1810	111	0	0.061326	1
Acanthamoeba lenticulata strain 72/2	Eukaryota; Amoebozoa; Discosea; Longamoebia; Centramoebida; Acanthamoebidae; Acanthamoeba	Eukaryotic nuclear	74.6975	46799	GCA_002105255.1	2739	2707	32	0.988317	0.988317	2703	12	0.986857	0.99558	120	0	0	0	0
Acanthaster planci DNA	Eukaryota; Opisthokonta; Metazoa; Eumetazoa; Bilateria; Deuterostomia; Echinodermata; Eleutherozoa; Asterozoa; Asteroidea; Valvatacea; Valvatida; Acanthasteridae; Acanthaster	Eukaryotic nuclear	2.58492	2	GCA_000950615.1	94	94	0	1	1	94	0	1	1	18744	2526	0	0.134763	1
Acaulopage tetraceros isolate T-All	Eukaryota; Opisthokonta; Fungi; Fungi incertae sedis; Zoopagomycota; Zoopagomycotina; Zoopagomycetes; Zoopagales; Zoopagaceae; Acaulopage	Eukaryotic nuclear	11.1768	515	GCA_004114255.1	398	397	1	0.997487	0.997487	398	0	1	1	314	0	0	0	0
Acidomyces sp. 'richmondensis'	Eukaryota; Opisthokonta; Fungi; Dikarya; Ascomycota; saccharomyceta; Pezizomycotina; leotiomyceta; dothideomyceta; Dothideomycetes; Dothideomycetidae; Mycosphaerellales; Teratosphaeriaceae; Acidomyces	Eukaryotic nuclear	29.3472	34	GCA_003545705.1	1074	953	121	0.887337	0.887337	1056	2	0.98324	0.99811	13582	8	0	0.000589015	1
Agaricus bisporus var. burnettii	Eukaryota; Opisthokonta; Fungi; Dikarya; Basidiomycota; Agaricomycotina; Agaricomycetes; Agaricomycetidae; Agaricales; Agaricaceae; Agaricus	Eukaryotic nuclear	32.6144	2016	GCF_000300555.1	1159	1098	61	0.947368	0.947368	1108	1	0.955997	0.999098	296	17	0	0.0574324	1
Albugo candida	Eukaryota; Sar; Stramenopiles; Oomycota; Albuginales; Albuginaceae; Albugo	Eukaryotic nuclear	33.1845	11929	GCA_000326045.1	1199	1138	61	0.949124	0.949124	1188	1	0.990826	0.999159	150	0	0	0	0
Alternaria alternata strain PN2	Eukaryota; Opisthokonta; Fungi; Dikarya; Ascomycota; saccharomyceta; Pezizomycotina; leotiomyceta; dothideomyceta; Dothideomycetes; Pleosporomycetidae; Pleosporales; Pleosporineae; Pleosporaceae; Alternaria	Eukaryotic nuclear	33.5279	15	GCA_011420565.1	1215	1187	28	0.976955	0.976955	1214	1	0.999177	0.999177	32808	9725	0	0.296422	1
Amphiamblys sp. WSBS2006 Amphi_1	Eukaryota; Opisthokonta; Fungi; Fungi incertae sedis; Microsporidia; Microsporidia incertae sedis; Amphiacanthidae; Amphiamblys	Eukaryotic nuclear	5.62015	1727	GCA_001875675.1	210	196	14	0.933333	0.933333	210	0	1	1	62	0	0	0	0
Andalucia godoyi strain And28	Eukaryota; Discoba; Jakobida; Andalucina; Andaluciidae; Andalucia	Eukaryotic nuclear	20.0886	66	GCA_009859145.1	719	719	0	1	1	712	2	0.990264	0.997199	4334	2	0	0.000461467	1
Aphanomyces astaci isolate Pc	Eukaryota; Sar; Stramenopiles; Oomycota; Saprolegniales; Saprolegniaceae; Aphanomyces	Eukaryotic nuclear	51.7691	6216	GCA_002197585.2	1912	1910	2	0.998954	0.998954	1909	1	0.998431	0.999476	158	14	0	0.0886076	1
Aspergillus awamori	Eukaryota; Opisthokonta; Fungi; Dikarya; Ascomycota; saccharomyceta; Pezizomycotina; leotiomyceta; Eurotiomycetes; Eurotiomycetidae; Eurotiales; Aspergillaceae; Aspergillus	Eukaryotic nuclear	38.5978	33	GCA_003850985.1	1421	1291	130	0.908515	0.908515	1388	1	0.976777	0.99928	16426	1299	0	0.0790819	1
Aspergillus fumigatus Af293	Eukaryota; Opisthokonta; Fungi; Dikarya; Ascomycota; saccharomyceta; Pezizomycotina; leotiomyceta; Eurotiomycetes; Eurotiomycetidae; Eurotiales; Aspergillaceae; Aspergillus	Eukaryotic nuclear	29.385	8	GCF_000002655.1	1057	1002	55	0.947966	0.947966	1016	3	0.961211	0.997056	62506	26913	0	0.430567	1
Asterionella formosa isolate BG1	Eukaryota; Sar; Stramenopiles; Ochrophyta; Bacillariophyta; Fragilariophyceae; Fragilariophycidae; Fragilariales; Fragilariaceae; Asterionella	Eukaryotic nuclear	68.4198	15436	GCA_002256025.1	2506	2495	11	0.995611	0.995611	2492	1	0.994413	0.999599	150	0	0	0	0
Aurantiochytrium sp. T66	Eukaryota; Sar; Stramenopiles; Bigyra; Labyrinthulomycetes; Thraustochytrida; Thraustochytriaceae; Aurantiochytrium	Eukaryotic nuclear	43.4294	1847	GCA_001462505.1	1543	1378	165	0.893065	0.893065	1174	32	0.760855	0.973466	922	0	0	0	0
Bacillariophyta sp. isolate CG_2015-02_45_7	Eukaryota; Sar; Stramenopiles; Ochrophyta; Bacillariophyta	Eukaryotic nuclear	21.0364	3283	GCA_010367175.1	772	772	0	1	1	770	0	0.997409	1	168	0	0	0	0
Barnettozyma californica strain UCD09	Eukaryota; Opisthokonta; Fungi; Dikarya; Ascomycota; saccharomyceta; Saccharomycotina; Saccharomycetes; Saccharomycetales; Phaffomycetaceae; Barnettozyma	Eukaryotic nuclear	11.6663	164	GCA_003123585.1	423	419	4	0.990544	0.990544	423	0	1	1	1178	1	0	0.000848896	1
Bathycoccus prasinos	Eukaryota; Viridiplantae; Chlorophyta; Mamiellophyceae; Mamiellales; Bathycoccaceae; Bathycoccus	Eukaryotic nuclear	15.0743	21	GCF_002220235.1	558	553	5	0.991039	0.991039	471	9	0.844086	0.98125	10764	0	0	0	0
Bathycoccus sp. TOSAG39-1	Eukaryota; Viridiplantae; Chlorophyta; Mamiellophyceae; Mamiellales; Bathycoccaceae; Bathycoccus	Eukaryotic nuclear	10.0579	2118	GCA_900128745.1	369	369	0	1	1	337	7	0.913279	0.979651	110	0	0	0	0
Beauveria bassiana ARSEF 2860	Eukaryota; Opisthokonta; Fungi; Dikarya; Ascomycota; saccharomyceta; Pezizomycotina; leotiomyceta; sordariomyceta; Sordariomycetes; Hypocreomycetidae; Hypocreales; Cordycipitaceae; Beauveria	Eukaryotic nuclear	33.6978	237	GCF_000280675.1	1217	1211	6	0.99507	0.99507	1215	0	0.998357	1	2306	191	0	0.0828274	1
Blastocystis hominis	Eukaryota; Sar; Stramenopiles; Bigyra; Opalozoa; Opalinata; Blastocystidae; Blastocystis	Eukaryotic nuclear	18.8172	54	GCF_000151665.1	695	640	55	0.920863	0.920863	463	30	0.666187	0.939148	5438	1028	0	0.18904	1
Brachypodium distachyon strain Bd21	Eukaryota; Viridiplantae; Streptophyta; Streptophytina; Embryophyta; Tracheophyta; Euphyllophyta; Spermatophyta; Magnoliopsida; Mesangiospermae; Liliopsida; Petrosaviidae; commelinids; Poales; Poaceae; BOP clade; Pooideae; Brachypodieae; Brachypodium	Eukaryotic nuclear	271.299	11	GCA_000005505.4	9866	9770	96	0.99027	0.99027	9463	47	0.959153	0.995058	393854	109539	0	0.278121	1
Branchiostoma floridae	Eukaryota; Opisthokonta; Metazoa; Eumetazoa; Bilateria; Deuterostomia; Chordata; Cephalochordata; Leptocardii; Amphioxiformes; Branchiostomidae; Branchiostoma	Eukaryotic nuclear	521.895	398	GCA_000003815.2	18652	18398	254	0.986382	0.986382	17750	14	0.951641	0.999212	18220	173	0	0.00949506	1
Caenorhabditis elegans	Eukaryota; Opisthokonta; Metazoa; Eumetazoa; Bilateria; Protostomia; Ecdysozoa; Nematoda; Chromadorea; Rhabditida; Rhabditina; Rhabditomorpha; Rhabditoidea; Rhabditidae; Peloderinae; Caenorhabditis	Eukaryotic nuclear	100.286	7	GCF_000002985.6	3605	3567	38	0.989459	0.989459	3493	17	0.968932	0.995157	204830	32121	6	0.156818	0.999813
Cafeteria roenbergensis strain BVI	Eukaryota; Sar; Stramenopiles; Bigyra; Opalozoa; Bicosoecida; Cafeteriaceae; Cafeteria	Eukaryotic nuclear	36.327	170	GCA_008330645.1	1311	1275	36	0.97254	0.97254	374	410	0.285278	0.477041	3152	0	0	0	0
Ceriporiopsis subvermispora B	Eukaryota; Opisthokonta; Fungi; Dikarya; Basidiomycota; Agaricomycotina; Agaricomycetes; Agaricomycetes incertae sedis; Polyporales; Meruliaceae; Ceriporiopsis	Eukaryotic nuclear	38.9697	740	GCA_000320605.2	1409	1373	36	0.97445	0.97445	1344	1	0.953868	0.999257	870	2	0	0.00229885	1
Chrysochromulina parva isolate Ohio	Eukaryota; Haptista; Haptophyta; Prymnesiophyceae; Prymnesiales; Chrysochromulinaceae; Chrysochromulina	Eukaryotic nuclear	65.7648	8362	GCA_002887195.1	2409	2297	112	0.953508	0.953508	2069	70	0.858863	0.967274	144	0	0	0	0
Coelastrella sp. M60	Eukaryota; Viridiplantae; Chlorophyta; core chlorophytes; Chlorophyceae; Sphaeropleales; Scenedesmaceae; Coelastrella	Eukaryotic nuclear	80.2218	16225	GCA_001630525.1	2949	2872	77	0.973889	0.973889	2785	51	0.944388	0.982017	122	0	0	0	0
Coprinopsis cinerea okayama	Eukaryota; Opisthokonta; Fungi; Dikarya; Basidiomycota; Agaricomycotina; Agaricomycetes; Agaricomycetidae; Agaricales; Psathyrellaceae; Coprinopsis	Eukaryotic nuclear	36.1926	68	GCF_000182895.1	1331	1282	49	0.963186	0.963186	1294	4	0.972201	0.996918	7684	918	0	0.119469	1
Cryptosporidium hominis isolate UKH3	Eukaryota; Sar; Alveolata; Apicomplexa; Conoidasida; Coccidia; Eucoccidiorida; Eimeriorina; Cryptosporidiidae; Cryptosporidium	Eukaryotic nuclear	9.13631	34	GCA_001307845.1	316	297	19	0.939873	0.939873	311	0	0.984177	1	3842	921	0	0.239719	1
Cyanidioschyzon merolae strain 10D	Eukaryota; Rhodophyta; Bangiophyceae; Cyanidiales; Cyanidiaceae; Cyanidioschyzon	Eukaryotic nuclear	16.5467	20	GCF_000091205.1	604	588	16	0.97351	0.97351	516	15	0.854305	0.971751	12224	0	0	0	0
Cyanophora paradoxa isolate CCMP329	Eukaryota; Glaucocystophyceae; Cyanophoraceae; Cyanophora	Eukaryotic nuclear	99.923	711	GCA_004431415.1	3630	2457	1173	0.67686	0.67686	2039	287	0.561708	0.876612	2156	0	0	0	0
Cyberlindnera jadinii NRRL Y-1542	Eukaryota; Opisthokonta; Fungi; Dikarya; Ascomycota; saccharomyceta; Saccharomycotina; Saccharomycetes; Saccharomycetales; Phaffomycetaceae; Cyberlindnera	Eukaryotic nuclear	13.0184	76	GCF_001661405.1	473	472	1	0.997886	0.997886	473	0	1	1	2692	652	0	0.242199	1
Daphnia pulex	Eukaryota; Opisthokonta; Metazoa; Eumetazoa; Bilateria; Protostomia; Ecdysozoa; Panarthropoda; Arthropoda; Mandibulata; Pancrustacea; Crustacea; Branchiopoda; Phyllopoda; Diplostraca; Cladocera; Anomopoda; Daphniidae; Daphnia	Eukaryotic nuclear	189.551	493	GCA_900092285.2	6906	6722	184	0.973357	0.973357	6502	66	0.9415	0.989951	6398	9	0	0.00140669	1
Emiliania huxleyi CCMP1516	Eukaryota; Haptista; Haptophyta; Prymnesiophyceae; Isochrysidales; Noelaerhabdaceae; Emiliania	Eukaryotic nuclear	167.68	16921	GCA_000372725.1	6120	6033	87	0.985784	0.985784	5514	55	0.90098	0.990124	664	79	0	0.118976	1
Encephalitozoon romaleae SJ-2008	Eukaryota; Opisthokonta; Fungi; Fungi incertae sedis; Microsporidia; Apansporoblastina; Unikaryonidae; Encephalitozoon	Eukaryotic nuclear	2.18759	13	GCF_000280035.1	85	12	73	0.141176	0.141176	84	0	0.988235	1	2728	0	0	0	0
Entamoeba histolytica	Eukaryota; Amoebozoa; Evosea; Archamoebae; Mastigamoebida; Entamoebidae; Entamoeba	Eukaryotic nuclear	20.8354	1529	GCF_000208925.1	734	684	50	0.93188	0.93188	601	3	0.818801	0.995033	264	56	0	0.212121	1
Fomitopsis pinicola FP-58527 SS1	Eukaryota; Opisthokonta; Fungi; Dikarya; Basidiomycota; Agaricomycotina; Agaricomycetes; Agaricomycetes incertae sedis; Polyporales; Fomitopsidaceae; Fomitopsis	Eukaryotic nuclear	41.6144	504	GCA_000344655.2	1511	1489	22	0.98544	0.98544	1431	2	0.947055	0.998604	1216	0	0	0	0
Glarea lozoyensis ATCC 20868	Eukaryota; Opisthokonta; Fungi; Dikarya; Ascomycota; saccharomyceta; Pezizomycotina; leotiomyceta; sordariomyceta; Leotiomycetes; Helotiales; Helotiaceae; Glarea	Eukaryotic nuclear	39.5097	22	GCF_000409485.1	1452	1413	39	0.97314	0.97314	1449	0	0.997934	1	26818	5934	0	0.221269	1
Goniomonas avonlea strain CCMP3327	Eukaryota; Cryptophyceae; Cyathomonadacea; Goniomonadaceae; Goniomonas	Eukaryotic nuclear	91.517	31852	GCA_003573635.1	3294	3294	0	1	1	3286	5	0.997571	0.998481	60	0	0	0	0
Guillardia theta CCMP2712	Eukaryota; Cryptophyceae; Pyrenomonadales; Geminigeraceae; Guillardia	Eukaryotic nuclear	87.1453	669	GCA_000315625.1	3179	3121	58	0.981755	0.981755	3056	1	0.961309	0.999673	1962	154	0	0.0784913	1
Haemoproteus tartakovskyi strain SISKIN1	Eukaryota; Sar; Alveolata; Apicomplexa; Aconoidasida; Haemosporida; Haemoproteidae; Haemoproteus	Eukaryotic nuclear	23.209	2983	GCA_001625125.1	846	845	1	0.998818	0.998818	815	7	0.963357	0.991484	136	2	0	0.0147059	1
Hebeloma cylindrosporum	Eukaryota; Opisthokonta; Fungi; Dikarya; Basidiomycota; Agaricomycotina; Agaricomycetes; Agaricomycetidae; Agaricales; Cortinariaceae; Hebeloma	Eukaryotic nuclear	38.226	176	GCA_000827355.1	1398	1250	148	0.894134	0.894134	1283	6	0.91774	0.995345	3138	0	0	0	0
Heterococcus sp. DN1	Eukaryota; Sar; Stramenopiles; Ochrophyta; PX clade; Xanthophyceae; Tribonematales; Heteropediaceae; Heterococcus	Eukaryotic nuclear	60.7427	21589	GCA_000498555.1	2231	2231	0	1	1	1994	6	0.89377	0.997	54	0	0	0	0
Ichthyosporea sp. XGB-2017a	Eukaryota; Opisthokonta; Ichthyosporea	Eukaryotic nuclear	36.6681	10508	GCA_002811675.1	1353	1303	50	0.963045	0.963045	1272	15	0.940133	0.988345	282	0	0	0	0
Komagataella pastoris	Eukaryota; Opisthokonta; Fungi; Dikarya; Ascomycota; saccharomyceta; Saccharomycotina; Saccharomycetes; Saccharomycetales; Phaffomycetaceae; Komagataella	Eukaryotic nuclear	9.59754	11	GCA_001708105.1	349	343	6	0.982808	0.982808	347	0	0.994269	1	13110	0	0	0	0
Laccaria amethystina LaAM-08-1	Eukaryota; Opisthokonta; Fungi; Dikarya; Basidiomycota; Agaricomycotina; Agaricomycetes; Agaricomycetidae; Agaricales; Tricholomataceae; Laccaria	Eukaryotic nuclear	52.1974	1299	GCA_000827195.1	1888	1848	40	0.978814	0.978814	1868	2	0.989407	0.99893	602	13	0	0.0215947	1
Leptomonas seymouri	Eukaryota; Discoba; Euglenozoa; Kinetoplastea; Metakinetoplastina; Trypanosomatida; Trypanosomatidae; Leishmaniinae; Leptomonas	Eukaryotic nuclear	27.7642	1216	GCA_001299535.1	993	992	1	0.998993	0.998993	991	1	0.997986	0.998992	376	0	0	0	0
Linderina pennispora	Eukaryota; Opisthokonta; Fungi; Fungi incertae sedis; Zoopagomycota; Kickxellomycotina; Kickxellomycetes; Kickxellales; Kickxellaceae; Linderina	Eukaryotic nuclear	25.88	227	GCA_002104995.1	942	925	17	0.981953	0.981953	892	9	0.946921	0.990011	1840	0	0	0	0
Mastigamoeba balamuthi	Eukaryota; Amoebozoa; Evosea; Archamoebae; Mastigamoebida; Mastigamoebidae; Mastigamoeba	Eukaryotic nuclear	57.2666	1925	GCA_902651635.1	2081	2046	35	0.983181	0.983181	1968	10	0.945699	0.994944	534	0	0	0	0
Metarhizium robertsii ARSEF 23	Eukaryota; Opisthokonta; Fungi; Dikarya; Ascomycota; saccharomyceta; Pezizomycotina; leotiomyceta; sordariomyceta; Sordariomycetes; Hypocreomycetidae; Hypocreales; Clavicipitaceae; Metarhizium	Eukaryotic nuclear	41.6568	90	GCF_000187425.2	1532	1459	73	0.95235	0.95235	1414	1	0.922977	0.999293	7618	932	0	0.122342	1
Monosiga brevicollis MX1	Eukaryota; Opisthokonta; Choanoflagellata; Craspedida; Salpingoecidae; Monosiga	Eukaryotic nuclear	41.7099	219	GCA_000004985.1	1491	1411	80	0.946345	0.946345	1337	1	0.896714	0.999253	840	110	0	0.130952	1
Naegleria gruberi strain NEG-M	Eukaryota; Discoba; Heterolobosea; Tetramitia; Eutetramitia; Vahlkampfiidae; Naegleria	Eukaryotic nuclear	40.9641	784	GCF_000004985.1	1480	1406	74	0.95	0.95	1336	0	0.902703	1	880	126	0	0.143182	1
Nectria haematococca mpVI 77-13-4	Eukaryota; Opisthokonta; Fungi; Dikarya; Ascomycota; saccharomyceta; Pezizomycotina; leotiomyceta; sordariomyceta; Sordariomycetes; Hypocreomycetidae; Hypocreales; Nectriaceae; Nectria	Eukaryotic nuclear	51.2865	209	GCF_000151355.1	1857	1795	62	0.966613	0.966613	1844	2	0.992999	0.998917	3432	374	0	0.108974	1
Nosema ceranae strain PA08	Eukaryota; Opisthokonta; Fungi; Fungi incertae sedis; Microsporidia; Apansporoblastina; Nosematidae; Nosema	Eukaryotic nuclear	5.69075	536	GCF_000988165.1	209	200	9	0.956938	0.956938	116	6	0.555024	0.95082	228	61	0	0.267544	1
Oxytricha trifallax strain JRB310	Eukaryota; Sar; Alveolata; Ciliophora; Intramacronucleata; Spirotrichea; Stichotrichia; Sporadotrichida; Oxytrichidae; Oxytrichinae; Oxytricha	Eukaryotic nuclear	105.232	36749	GCA_000295675.2	3887	3594	293	0.924621	0.924621	3832	3	0.98585	0.999218	62	1	0	0.016129	1
Oxytricha trifallax strain JRB510	Eukaryota; Sar; Alveolata; Ciliophora; Intramacronucleata; Spirotrichea; Stichotrichia; Sporadotrichida; Oxytrichidae; Oxytrichinae; Oxytricha	Eukaryotic nuclear	57.457	22458	GCA_001297925.1	2114	2038	76	0.964049	0.964049	2097	2	0.991958	0.999047	42	0	0	0	0
Paralagenidium karlingii strain 1391	Eukaryota; Sar; Stramenopiles; Oomycota; Lagenidiales; Lagenidiales incertae sedis; Paralagenidium	Eukaryotic nuclear	49.4256	10613	GCA_002980425.1	1783	1763	20	0.988783	0.988783	1757	4	0.985418	0.997729	138	0	0	0	0
Paramecium tetraurelia	Eukaryota; Sar; Alveolata; Ciliophora; Intramacronucleata; Oligohymenophorea; Peniculida; Parameciidae; Paramecium	Eukaryotic nuclear	72.0945	697	GCF_000165425.1	2633	2575	58	0.977972	0.977972	2563	4	0.973414	0.998442	1560	370	0	0.237179	1
Parus major isolate Abel	Eukaryota; Opisthokonta; Metazoa; Eumetazoa; Bilateria; Deuterostomia; Chordata; Craniata; Vertebrata; Gnathostomata; Teleostomi; Euteleostomi; Sarcopterygii; Dipnotetrapodomorpha; Tetrapoda; Amniota; Sauropsida; Sauria; Archelosauria; Archosauria; Dinosauria; Saurischia; Theropoda; Coelurosauria; Aves; Neognathae; Passeriformes; Paridae; Parus	Eukaryotic nuclear	1020.31	1675	GCF_001522545.3	37001	32717	4284	0.884219	0.884219	36296	189	0.980946	0.99482	12512	70	0	0.00559463	1
Perkinsus marinus ATCC 50983	Eukaryota; Sar; Alveolata; Perkinsozoa; Perkinsea; Perkinsida; Perkinsidae; Perkinsus	Eukaryotic nuclear	86.6051	17897	GCF_000006405.1	3170	2683	487	0.846372	0.846372	2984	3	0.941325	0.998996	312	23	0	0.0737179	1
Phanerochaete chrysosporium	Eukaryota; Opisthokonta; Fungi; Dikarya; Basidiomycota; Agaricomycotina; Agaricomycetes; Agaricomycetes incertae sedis; Polyporales; Phanerochaetaceae; Phanerochaete	Eukaryotic nuclear	39.2051	174	GCA_001910725.1	1423	1380	43	0.969782	0.969782	1383	4	0.97189	0.997116	4608	87	0	0.0188802	1
Phytomonas serpens 9T phyto_c1.	Eukaryota; Discoba; Euglenozoa; Kinetoplastea; Metakinetoplastina; Trypanosomatida; Trypanosomatidae; Phytomonas	Eukaryotic nuclear	25.6932	23748	GCA_000331125.1	953	936	17	0.982162	0.982162	924	4	0.96957	0.99569	70	0	0	0	0
Phytophthora kernoviae strain P19827	Eukaryota; Sar; Stramenopiles; Oomycota; Peronosporales; Peronosporaceae; Phytophthora	Eukaryotic nuclear	41.9175	544	GCA_008080845.1	1542	1523	19	0.987678	0.987678	1518	2	0.984436	0.998684	1334	3	0	0.00224888	1
Phytophthora ramorum strain Pr102	Eukaryota; Sar; Stramenopiles; Oomycota; Peronosporales; Peronosporaceae; Phytophthora	Eukaryotic nuclear	66.6524	2576	GCA_000149735.1	2454	2347	107	0.956398	0.956398	1993	9	0.812143	0.995504	466	12	0	0.0257511	1
Picochlorum sp. SENEW3	Eukaryota; Viridiplantae; Chlorophyta; core chlorophytes; Trebouxiophyceae; Trebouxiophyceae incertae sedis; Picochlorum	Eukaryotic nuclear	13.3907	880	GCA_000876415.1	479	468	11	0.977035	0.977035	478	0	0.997912	1	270	0	0	0	0
Plasmodium ovale	Eukaryota; Sar; Alveolata; Apicomplexa; Aconoidasida; Haemosporida; Plasmodiidae; Plasmodium	Eukaryotic nuclear	33.5296	779	GCA_900090025.2	1204	1202	2	0.998339	0.998339	1147	2	0.952658	0.998259	648	0	0	0	0
Pleurotus ostreatus strain CCMSSC03989	Eukaryota; Opisthokonta; Fungi; Dikarya; Basidiomycota; Agaricomycotina; Agaricomycetes; Agaricomycetidae; Agaricales; Pleurotaceae; Pleurotus	Eukaryotic nuclear	34.3643	89	GCA_003313235.2	1239	1085	154	0.875706	0.875706	1220	1	0.984665	0.999181	6940	11	0	0.00158501	1
Pseudo-nitzschia multistriata	Eukaryota; Sar; Stramenopiles; Ochrophyta; Bacillariophyta; Bacillariophyceae; Bacillariophycidae; Bacillariales; Bacillariaceae; Pseudo-nitzschia	Eukaryotic nuclear	56.7652	3430	GCA_900660405.1	2031	2007	24	0.988183	0.988183	1947	6	0.958641	0.996928	1230	0	0	0	0
Punctularia strigosozonata HHB-11173 SS5	Eukaryota; Opisthokonta; Fungi; Dikarya; Basidiomycota; Agaricomycotina; Agaricomycetes; Agaricomycetes incertae sedis; Corticiales; Punctulariaceae; Punctularia	Eukaryotic nuclear	34.1719	195	GCF_000264995.1	1203	887	316	0.737323	0.737323	1120	6	0.931006	0.994671	2610	223	0	0.0854406	1
Rhizopus microsporus ATCC 52813	Eukaryota; Opisthokonta; Fungi; Fungi incertae sedis; Mucoromycota; Mucoromycotina; Mucoromycetes; Mucorales; Mucorineae; Rhizopodaceae; Rhizopus	Eukaryotic nuclear	25.9724	131	GCF_002708625.1	915	884	31	0.96612	0.96612	895	5	0.978142	0.994444	3268	515	0	0.157589	1
Rhodotorula toruloides NP11	Eukaryota; Opisthokonta; Fungi; Dikarya; Basidiomycota; Pucciniomycotina; Microbotryomycetes; Sporidiobolales; Sporidiobolaceae; Rhodotorula	Eukaryotic nuclear	20.2239	94	GCF_000320785.1	753	750	3	0.996016	0.996016	649	31	0.861886	0.954412	3910	6	0	0.00153453	1
Rozella allomycis CSF55	Eukaryota; Opisthokonta; Fungi; Fungi incertae sedis; Cryptomycota; Cryptomycota incertae sedis; Rozella	Eukaryotic nuclear	11.8593	1059	GCA_000442015.1	449	417	32	0.928731	0.928731	438	1	0.975501	0.997722	136	0	0	0	0
Saccharomyces eubayanus strain FM1318	Eukaryota; Opisthokonta; Fungi; Dikarya; Ascomycota; saccharomyceta; Saccharomycotina; Saccharomycetes; Saccharomycetales; Saccharomycetaceae; Saccharomyces	Eukaryotic nuclear	11.7342	24	GCF_001298625.1	418	403	15	0.964115	0.964115	414	0	0.990431	1	7066	11	0	0.00155675	1
Salpingoeca rosetta	Eukaryota; Opisthokonta; Choanoflagellata; Craspedida; Salpingoecidae; Salpingoeca	Eukaryotic nuclear	55.4403	154	GCF_000188695.1	2025	2011	14	0.993086	0.993086	1878	2	0.927407	0.998936	5646	190	0	0.0336521	1
Saprolegnia parasitica CBS 223.65	Eukaryota; Sar; Stramenopiles; Oomycota; Saprolegniales; Saprolegniaceae; Saprolegnia	Eukaryotic nuclear	53.1316	1443	GCF_000151545.1	1921	1881	40	0.979178	0.979178	1702	0	0.885997	1	592	74	0	0.125	1
Schizochytrium sp. TIO01	Eukaryota; Sar; Stramenopiles; Bigyra; Labyrinthulomycetes; Thraustochytrida; Thraustochytriaceae; Schizochytrium	Eukaryotic nuclear	64.0681	37	GCA_004764695.1	2365	2326	39	0.98351	0.98351	2324	4	0.982664	0.998282	29172	142	0	0.00486768	1
Schizosaccharomyces cryophilus OY26	Eukaryota; Opisthokonta; Fungi; Dikarya; Ascomycota; Taphrinomycotina; Schizosaccharomycetes; Schizosaccharomycetales; Schizosaccharomycetaceae; Schizosaccharomyces	Eukaryotic nuclear	11.5548	30	GCF_000004155.1	404	293	111	0.725248	0.725248	401	0	0.992574	1	5412	1357	0	0.250739	1
Sesamum indicum cultivar Zhongzhi	Eukaryota; Viridiplantae; Streptophyta; Streptophytina; Embryophyta; Tracheophyta; Euphyllophyta; Spermatophyta; Magnoliopsida; Mesangiospermae; eudicotyledons; Gunneridae; Pentapetalae; asterids; lamiids; Lamiales; Pedaliaceae; Sesamum	Eukaryotic nuclear	275.059	16236	GCF_000512975.1	9967	9853	114	0.988562	0.988562	9414	8	0.944517	0.999151	1814	77	0	0.0424476	1
Sphaerulina musiva SO2202	Eukaryota; Opisthokonta; Fungi; Dikarya; Ascomycota; saccharomyceta; Pezizomycotina; leotiomyceta; dothideomyceta; Dothideomycetes; Dothideomycetidae; Mycosphaerellales; Mycosphaerellaceae; Sphaerulina	Eukaryotic nuclear	29.3521	72	GCF_000320565.1	1053	1050	3	0.997151	0.997151	1037	0	0.984805	1	7640	1004	0	0.131414	1
Sterkiella histriomuscorum strain BA	Eukaryota; Sar; Alveolata; Ciliophora; Intramacronucleata; Spirotrichea; Stichotrichia; Sporadotrichida; Oxytrichidae; Stylonychinae; Sterkiella	Eukaryotic nuclear	66.3686	32996	GCA_001273305.2	2433	2125	308	0.873407	0.873407	2139	193	0.879162	0.917238	54	0	0	0	0
Stramenopiles sp. TOSAG23-2	Eukaryota; Sar; Stramenopiles	Eukaryotic nuclear	32.8372	9146	GCA_900128395.1	1213	1195	18	0.985161	0.985161	886	75	0.73042	0.921956	132	0	0	0	0
Stylonychia lemnae	Eukaryota; Sar; Alveolata; Ciliophora; Intramacronucleata; Spirotrichea; Stichotrichia; Sporadotrichida; Oxytrichidae; Stylonychinae; Stylonychia	Eukaryotic nuclear	50.16	19.84	GCA_000751175.1	1818	1283	535	0.705721	0.705721	1802	4	0.991199	0.997785	88	0	0	0	0
Symbiodinium microadriaticum strain CCMP2467	Eukaryota; Sar; Alveolata; Dinophyceae; Suessiales; Symbiodiniaceae; Symbiodinium	Eukaryotic nuclear	808.227	9688	GCA_001939145.1	29306	28233	1073	0.963386	0.963386	25440	101	0.868082	0.996046	2466	0	0	0	0
Tetrahymena borealis	Eukaryota; Sar; Alveolata; Ciliophora; Intramacronucleata; Oligohymenophorea; Hymenostomatida; Tetrahymenina; Tetrahymenidae; Tetrahymena	Eukaryotic nuclear	93.5061	325	GCA_000260095.1	3414	3349	65	0.980961	0.980961	3128	32	0.916227	0.989873	4326	1	0	0.00023116	1
Tetrahymena thermophila SB210	Eukaryota; Sar; Alveolata; Ciliophora; Intramacronucleata; Oligohymenophorea; Hymenostomatida; Tetrahymenina; Tetrahymenidae; Tetrahymena	Eukaryotic nuclear	103.014	1158	GCF_000189635.1	3707	3638	69	0.981387	0.981387	2974	94	0.802266	0.969361	1740	119	0	0.0683908	1
Thalassiosira oceanica strain CCMP1005	Eukaryota; Sar; Stramenopiles; Ochrophyta; Bacillariophyta; Coscinodiscophyceae; Thalassiosirophycidae; Thalassiosirales; Thalassiosiraceae; Thalassiosira	Eukaryotic nuclear	92.1856	50892	GCA_000296195.2	3341	3274	67	0.979946	0.979946	3332	0	0.997306	1	68	0	0	0	0
Thecamonas trahens ATCC 50062	Eukaryota; Apusozoa; Apusomonadidae; Thecamonas	Eukaryotic nuclear	28.6806	131	GCF_000142905.1	1040	1032	8	0.992308	0.992308	953	18	0.916346	0.981462	4080	610	0	0.14951	1
Thraustotheca clavata	Eukaryota; Sar; Stramenopiles; Oomycota; Saprolegniales; Saprolegniaceae; Thraustotheca	Eukaryotic nuclear	39.1007	5333	GCA_002081575.1	1457	1350	107	0.926561	0.926561	1427	11	0.97941	0.99235	130	0	0	0	0
Trypanosoma theileri isolate Edinburgh	Eukaryota; Discoba; Euglenozoa; Kinetoplastea; Metakinetoplastina; Trypanosomatida; Trypanosomatidae; Trypanosoma	Eukaryotic nuclear	29.8222	319	GCF_002087225.1	1097	1082	15	0.986326	0.986326	1010	16	0.920693	0.984405	1398	255	0	0.182403	1
Diophrys appendiculata	Eukaryota; Sar; Alveolata; Ciliophora; Intramacronucleata; Spirotrichea; Hypotrichia; Euplotida; Uronychiidae; Diophrys	Eukaryotic nuclear	67.2682	45902	GCA_006510565.1	2464	1589	875	0.644886	0.644886	2035	39	0.825893	0.981196	56	0	0	0	0
Ustilago maydis 521	Eukaryota; Opisthokonta; Fungi; Dikarya; Basidiomycota; Ustilaginomycotina; Ustilaginomycetes; Ustilaginales; Ustilaginaceae; Ustilago	Eukaryotic nuclear	19.6644	27	GCF_000328475.2	723	701	22	0.969571	0.969571	722	0	0.998617	1	10946	2723	6	0.248767	0.997801
Vitrella brassicaformis CCMP3155	Eukaryota; Sar; Alveolata; Colpodellida; Vitrellaceae; Vitrella	Eukaryotic nuclear	72.7007	1064	GCA_001179505.1	2647	2647	0	1	1	2636	3	0.995844	0.998863	1024	0	0	0	0
Volvox carteri f. nagariensis	Eukaryota; Viridiplantae; Chlorophyta; core chlorophytes; Chlorophyceae; Chlamydomonadales; Volvocaceae; Volvox	Eukaryotic nuclear	137.684	1251	GCF_000143455.1	5035	4951	84	0.983317	0.983317	4558	33	0.905263	0.992812	1788	39	0	0.0218121	1
Willaertia magna strain c2c	Eukaryota; Discoba; Heterolobosea; Tetramitia; Eutetramitia; Vahlkampfiidae; Willaertia	Eukaryotic nuclear	36.4769	5842	GCA_902984215.1	1323	1276	47	0.964475	0.964475	1072	32	0.81028	0.971014	124	0	0	0	0
Acetobacterium dehalogenans DSM 11527 A3KSDRAFT_scaffold_0.1, whole genome shotgun	Bacteria; Terrabacteria group; Firmicutes; Clostridia; Clostridiales; Eubacteriaceae; Acetobacterium	Prokaryotic chromosome	4.05007	76	GCF_000472665.1	141	0	141	1	1	0	141	1	1	818	0	0	0	0
Acholeplasma granularum ATCC 19168 G324DRAFT_scaffold00001.1_C, whole genome shotgun	Bacteria; Terrabacteria group; Tenericutes; Mollicutes; Acholeplasmatales; Acholeplasmataceae; Acholeplasma	Prokaryotic chromosome	0.9	9	GCF_000526235.1	45	0	45	1	1	0	44	0.977778	1	1472	0	2	0.0013587	1
Acidocella facilis ATCC 35904 T331DRAFT_scaffold00001.1_C, whole genome shotgun	Bacteria; Proteobacteria; Alphaproteobacteria; Rhodospirillales; Acetobacteraceae; Acidocella	Prokaryotic chromosome	3.40393	48	GCA_000687875.1	125	0	125	1	1	0	125	1	1	1488	0	0	0	0
Actinomyces sp. HMT 897 chromosome, complete	Bacteria; Terrabacteria group; Actinobacteria; Actinobacteria; Actinomycetales; Actinomycetaceae; Actinomyces	Prokaryotic chromosome	3.2	32	GCF_016626125.1	108	1	107	0.990741	0.990741	0	108	1	1	49918	0	44369	0.888838	1
Actinomyces urogenitalis strain 752_PACI 101_214_1353, whole genome shotgun	Bacteria; Terrabacteria group; Actinobacteria; Actinobacteria; Actinomycetales; Actinomycetaceae; Actinomyces	Prokaryotic chromosome	2.59837	136	GCA_001067145.1	97	0	97	1	1	0	97	1	1	332	0	10	0.0301205	1
Actinosynnema pretiosum strain X47 chromosome, complete	Bacteria; Terrabacteria group; Actinobacteria; Actinobacteria; Pseudonocardiales; Pseudonocardiaceae; Actinosynnema	Prokaryotic chromosome	8.1	81	GCF_002354875.1	306	0	306	1	1	0	306	1	1	126768	0	122297	0.964731	1
Actinotalea sp. JY-7876 chromosome, complete	Bacteria; Terrabacteria group; Actinobacteria; Actinobacteria; Micrococcales; Cellulomonadaceae; Actinotalea	Prokaryotic chromosome	3.5	35	GCF_014042015.1	134	0	134	1	1	0	134	1	1	51746	0	367	0.00709234	1
Aeromonas veronii B565, complete	Bacteria; Proteobacteria; Gammaproteobacteria; Aeromonadales; Aeromonadaceae; Aeromonas	Prokaryotic chromosome	4.5	45	GCA_000204115.1	155	0	155	1	1	0	155	1	1	80976	0	79932	0.987107	1
Aggregatibacter aphrophilus NJ8700, complete	Bacteria; Proteobacteria; Gammaproteobacteria; Pasteurellales; Pasteurellaceae; Aggregatibacter	Prokaryotic chromosome	2.3	23	GCA_000022985.1	86	0	86	1	1	0	86	1	1	41150	0	40912	0.994216	1
Akkermansia glycaniphila isolate APytT chromosome	Bacteria; PVC group; Verrucomicrobia; Verrucomicrobiae; Verrucomicrobiales; Akkermansiaceae; Akkermansia	Prokaryotic chromosome	3	30	GCF_900097105.1	124	2	122	0.983871	0.983871	0	123	0.991935	1	49274	0	49258	0.999675	1
Alicyclobacillus mali NBRC 102425, whole genome shotgun	Bacteria; Terrabacteria group; Firmicutes; Bacilli; Bacillales; Alicyclobacillaceae; Alicyclobacillus	Prokaryotic chromosome	2.78697	85	GCF_001570745.1	98	1	97	0.989796	0.989796	1	97	0.989796	0.989796	496	0	0	0	0
Alkalilimnicola sp. S0819 S0819_contig_1, whole genome shotgun	Bacteria; Proteobacteria; Gammaproteobacteria; Chromatiales; Ectothiorhodospiraceae; Alkalilimnicola	Prokaryotic chromosome	2.986	78	GCF_009184365.1	106	0	106	1	1	0	106	1	1	610	0	0	0	0
Alloscardovia omnicolens DSM 21503 G464DRAFT_scaffold00001.1_C, whole genome shotgun	Bacteria; Terrabacteria group; Actinobacteria; Actinobacteria; Bifidobacteriales; Bifidobacteriaceae; Alloscardovia	Prokaryotic chromosome	1.84715	43	GCA_000420505.1	71	0	71	1	1	0	71	1	1	700	0	5	0.00714286	1
Aminicenantes bacterium SCGC AAA252-K06 A252K6DRAFT_contig_0_0.1_C, whole genome shotgun	Bacteria; Bacteria incertae sedis; Bacteria candidate phyla; Candidatus Aminicenantes	Prokaryotic chromosome	1.18446	102	GCA_000405385.1	41	0	41	1	1	0	39	0.95122	1	148	0	0	0	0
Amycolatopsis mediterranei U32 chromosome, complete	Bacteria; Terrabacteria group; Actinobacteria; Actinobacteria; Pseudonocardiales; Pseudonocardiaceae; Amycolatopsis	Prokaryotic chromosome	10.2	102	GCF_000196835.1	379	0	379	1	1	0	379	1	1	148158	0	146472	0.98862	1
Anaerococcus octavius strain NCTC9810, whole genome shotgun	Bacteria; Terrabacteria group; Firmicutes; Tissierellia; Tissierellales; Peptoniphilaceae; Anaerococcus	Prokaryotic chromosome	1.9	19	GCF_900445265.1	80	0	80	1	1	0	80	1	1	15018	0	39	0.00259688	1
Anoxybacillus flavithermus WK1, complete	Bacteria; Terrabacteria group; Firmicutes; Bacilli; Bacillales; Bacillaceae; Anoxybacillus	Prokaryotic chromosome	2.8	28	GCF_000019045.1	107	3	104	0.971963	0.971963	1	106	0.990654	0.990654	41510	0	41252	0.993785	1
Aquabacter cavernae strain Sn-9-2 NODE_1, whole genome shotgun	Bacteria; Proteobacteria; Alphaproteobacteria; Rhizobiales; Hyphomicrobiaceae; Aquabacter	Prokaryotic chromosome	4	40	GCF_003993795.1	166	0	166	1	1	0	166	1	1	3404	0	0	0	0
Aquiflexum sp. CUG 91378 NODE_100_length_342_cov_297.467_ID_12447, whole genome shotgun	Bacteria; FCB group; Bacteroidetes/Chlorobi group; Bacteroidetes; Cytophagia; Cytophagales; Cyclobacteriaceae; Aquiflexum	Prokaryotic chromosome	5.94051	110	GCF_015476655.1	217	0	217	1	1	0	217	1	1	914	0	0	0	0
Aquisalimonas sp. isolate CSSed162cmB_48 CSSed16-2cmB-10103, whole genome shotgun	Bacteria; Proteobacteria; Gammaproteobacteria; Chromatiales; Ectothiorhodospiraceae; Aquisalimonas	Prokaryotic chromosome	3.32525	159	GCA_007126095.1	136	0	136	1	1	0	136	1	1	436	0	0	0	0
Atopobacter sp. AH10 AH10_contig_1, whole genome shotgun	Bacteria; Terrabacteria group; Firmicutes; Bacilli; Lactobacillales; Carnobacteriaceae; Atopobacter	Prokaryotic chromosome	2.20797	77	GCA_003664595.1	76	0	76	1	1	0	76	1	1	558	0	1	0.00179211	1
Atopobium fossor DSM 15642 G469DRAFT_scaffold00001.1, whole genome shotgun	Bacteria; Terrabacteria group; Actinobacteria; Coriobacteriia; Coriobacteriales; Atopobiaceae; Atopobium	Prokaryotic chromosome	1.5	15	GCF_000483125.1	67	6	61	0.910448	0.910448	0	67	1	1	6316	0	18	0.00284991	1
Atribacteria bacterium SCGC AAA255-G05 A255G5DRAFT_contig_0_0.1_C, whole genome shotgun	Bacteria; Bacteria incertae sedis; Bacteria candidate phyla; Candidatus Atribacteria; unclassified Atribacteria	Prokaryotic chromosome	1.65332	131	GCA_000405605.1	63	0	63	1	1	0	61	0.968254	1	220	0	0	0	0
Azorhizobium doebereinerae UFLA1-100 YU1DRAFT_scaffold_0.1_C, whole genome shotgun	Bacteria; Proteobacteria; Alphaproteobacteria; Rhizobiales; Xanthobacteraceae; Azorhizobium	Prokaryotic chromosome	5.81751	104	GCF_000473085.1	221	0	221	1	1	0	221	1	1	722	0	1	0.00138504	1
Azospirillum sp. YIM DDC1 Scaffold1, whole genome shotgun	Bacteria; Proteobacteria; Alphaproteobacteria; Rhodospirillales; Rhodospirillaceae; Azospirillum	Prokaryotic chromosome	7.1475	97	GCF_016632405.1	260	1	259	0.996154	0.996154	0	260	1	1	1092	0	0	0	0
Bacterium CG2_30_37_16 isolate CG2_30_37_16 cg2_3.0_scaffold_13091_c, whole genome shotgun	Bacteria; unclassified Bacteria; bacterium	Prokaryotic chromosome	0.895686	61	GCA_001872945.1	33	0	33	1	1	0	33	1	1	192	0	0	0	0
Bdellovibrionales bacterium RIFOXYD1_FULL_53_11 rifoxyd1_full_scaffold_1024, whole genome shotgun	Bacteria; Proteobacteria; Oligoflexia; Bdellovibrionales	Prokaryotic chromosome	3.37442	154	GCA_001770165.1	113	0	113	1	1	0	113	1	1	322	0	0	0	0
Belliella buryatensis strain 5C, whole genome shotgun	Bacteria; FCB group; Bacteroidetes/Chlorobi group; Bacteroidetes; Cytophagia; Cytophagales; Cyclobacteriaceae; Belliella	Prokaryotic chromosome	3.88006	52	GCF_900188245.1	142	0	142	1	1	0	140	0.985915	1	1098	0	0	0	0
Bifidobacterium thermophilum RBL67, complete	Bacteria; Terrabacteria group; Actinobacteria; Actinobacteria; Bifidobacteriales; Bifidobacteriaceae; Bifidobacterium	Prokaryotic chromosome	2.2	22	GCA_000347695.1	86	2	84	0.976744	0.976744	1	85	0.988372	0.988372	33468	0	33441	0.999193	1
Blastococcus litoris strain GP-S2-8 scaffold_1, whole genome shotgun	Bacteria; Terrabacteria group; Actinobacteria; Actinobacteria; Geodermatophilales; Geodermatophilaceae; Blastococcus	Prokaryotic chromosome	4.63186	87	GCF_003075095.1	163	1	162	0.993865	0.993865	0	162	0.993865	1	948	0	1	0.00105485	1
Blastomonas sp. AAP53 Contig1, whole genome shotgun	Bacteria; Proteobacteria; Alphaproteobacteria; Sphingomonadales; Sphingomonadaceae; Blastomonas	Prokaryotic chromosome	3.61622	28	GCA_000331245.1	135	0	135	1	1	0	135	1	1	1954	0	0	0	0
Bordetella bronchiseptica 253, complete	Bacteria; Proteobacteria; Betaproteobacteria; Burkholderiales; Alcaligenaceae; Bordetella	Prokaryotic chromosome	5.2	52	GCF_000318015.1	187	0	187	1	1	0	187	1	1	83178	0	80551	0.968417	1
Brachybacterium faecium DSM 4810 strain 6-10, complete	Bacteria; Terrabacteria group; Actinobacteria; Actinobacteria; Micrococcales; Dermabacteraceae; Brachybacterium	Prokaryotic chromosome	3.6	36	GCA_000023405.1	126	0	126	1	1	0	126	1	1	56652	0	56486	0.99707	1
Bradyrhizobium sp. CCGE-LA001, complete	Bacteria; Proteobacteria; Alphaproteobacteria; Rhizobiales; Bradyrhizobiaceae; Bradyrhizobium	Prokaryotic chromosome	7.8	78	GCA_000296215.2	297	0	297	1	1	0	297	1	1	124406	0	124136	0.99783	1
Brevibacillus massiliensis isolate MGYG-HGUT-02314 genome assembly, contig; GUT_GENOME140601_1, whole genome shotgun	Bacteria; Terrabacteria group; Firmicutes; Bacilli; Bacillales; Paenibacillaceae; Brevibacillus	Prokaryotic chromosome	4.95279	132	GCA_902385645.1	182	0	182	1	1	0	182	1	1	618	0	0	0	0
Brevibacillus sp. phR genomic scaffold, scaffold00001, whole genome shotgun	Bacteria; Terrabacteria group; Firmicutes; Bacilli; Bacillales; Paenibacillaceae; Brevibacillus	Prokaryotic chromosome	5.06036	37	GCA_000311785.1	191	0	191	1	1	0	191	1	1	2780	0	0	0	0
Butyricicoccus porcorum strain BB10 BB10_c1, whole genome shotgun	Bacteria; Terrabacteria group; Firmicutes; Clostridia; Clostridiales; Clostridiaceae; Butyricicoccus	Prokaryotic chromosome	2.89692	29	GCF_002157465.1	97	1	96	0.989691	0.989691	0	97	1	1	1454	0	2	0.00137552	1
Caldanaerobius fijiensis DSM 17918, whole genome shotgun	Bacteria; Terrabacteria group; Firmicutes; Clostridia; Thermoanaerobacterales; Thermoanaerobacteraceae; Caldanaerobius	Prokaryotic chromosome	2.76077	88	GCF_900129075.1	95	0	95	1	1	0	95	1	1	536	0	0	0	0
Caldicellulosiruptor bescii DSM 6725, complete	Bacteria; Terrabacteria group; Firmicutes; Clostridia; Thermoanaerobacterales; Thermoanaerobacterales Family III. Incertae Sedis; Caldicellulosiruptor	Prokaryotic chromosome	2.91194	31	GCF_000022325.1	112	6	106	0.946429	0.946429	0	110	0.982143	1	14060	0	13990	0.995021	1
Caldisericum sp. CG2_30_36_11 cg2_3.0_scaffold_1022_c, whole genome shotgun	Bacteria; Caldiserica/Cryosericota group; Caldiserica; Caldisericia; Caldisericales; Caldisericaceae; Caldisericum	Prokaryotic chromosome	1.22154	95	GCA_001871575.1	44	0	44	1	1	0	36	0.818182	1	268	0	0	0	0
Caldithrix sp. RBG_13_44_9 RBG_13_scaffold_10020, whole genome shotgun	Bacteria; Calditrichaeota; Calditrichae; Calditrichales; Calditrichaceae; Caldithrix	Prokaryotic chromosome	3.55489	156	GCA_001771055.1	126	0	126	1	1	0	125	0.992063	1	334	0	0	0	0
Calditrichales bacterium isolate S144_8_esom k151_100708, whole genome shotgun	Bacteria; Calditrichaeota; Calditrichae; Calditrichales	Prokaryotic chromosome	3.71409	221	GCA_015493745.1	137	0	137	1	1	0	137	1	1	248	0	0	0	0
Calescamantes bacterium JGI 0000106-J16 J0000106J16DRAFT_contig_0_0.1_C, whole genome shotgun	Bacteria; Bacteria incertae sedis; Bacteria candidate phyla; Candidatus Calescamantes	Prokaryotic chromosome	1.07592	55	GCA_000404665.1	34	0	34	1	1	0	33	0.970588	1	330	0	2	0.00606061	1
Calothrix elsteri CCALA 953 scaffold1, whole genome shotgun	Bacteria; Terrabacteria group; Cyanobacteria/Melainabacteria group; Cyanobacteria; Nostocales; Calotrichaceae; Calothrix	Prokaryotic chromosome	7.00647	801	GCF_002289455.1	233	0	233	1	1	0	233	1	1	166	0	0	0	0
Candidate division Kazan bacterium GW2011_GWA1_50_15 chromosome, complete	Bacteria; Bacteria incertae sedis; Bacteria candidate phyla	Prokaryotic chromosome	0.6	6	GCA_001029795.1	21	0	21	1	1	0	21	1	1	9198	0	9198	1	1
Candidate division KD3-62 bacterium DG_56 16766, whole genome shotgun	Bacteria; Bacteria incertae sedis; Bacteria candidate phyla	Prokaryotic chromosome	1.23897	144	GCA_001302805.1	47	0	47	1	1	0	47	1	1	114	0	0	0	0
Candidate division NC10 bacterium RIFCSPLOWO2_02_FULL_66_22 rifcsplowo2_02_scaffold_10111, whole genome shotgun	Bacteria; Bacteria incertae sedis; Bacteria candidate phyla	Prokaryotic chromosome	4.42432	218	GCA_001771245.1	164	0	164	1	1	0	164	1	1	320	0	0	0	0
Candidate division SR1 bacterium RAAC1_SR1_1 chromosome, complete	Bacteria; Bacteria incertae sedis; Bacteria candidate phyla	Prokaryotic chromosome	1.1	11	GCA_000503875.1	43	1	42	0.976744	0.976744	0	27	0.627907	1	17040	0	17030	0.999413	1
Candidate division WWE3 bacterium RIFCSPHIGHO2_01_FULL_42_13 rifcsphigho2_01_scaffold_1026, whole genome shotgun	Bacteria; Bacteria incertae sedis; Bacteria candidate phyla	Prokaryotic chromosome	0.523425	17	GCA_001772625.1	22	0	22	1	1	0	22	1	1	652	0	0	0	0
Candidate division WWE3 bacterium RIFCSPLOWO2_01_FULL_39_13 rifcsplowo2_01_scaffold_1089, whole genome shotgun	Bacteria; Bacteria incertae sedis; Bacteria candidate phyla	Prokaryotic chromosome	0.801306	31	GCA_003527525.1	32	0	32	1	1	0	32	1	1	1566	0	1500	0.957854	1
Candidatus Abawacabacteria bacterium isolate NC_groundwater_1569_Pr3_B-0.1um_40_35 SR-2_scaffold_141_1000245, whole genome shotgun	Bacteria; Bacteria incertae sedis; Bacteria candidate phyla; Candidatus Abawacabacteria	Prokaryotic chromosome	1.23415	28	GCA_016207805.1	47	0	47	1	1	0	47	1	1	586	0	0	0	0
Candidatus Adlerbacteria bacterium RIFCSPLOWO2_01_FULL_54_21b rifcsplowo2_01_scaffold_10047, whole genome shotgun	Bacteria; Bacteria incertae sedis; Bacteria candidate phyla; Patescibacteria group; Parcubacteria group; Candidatus Adlerbacteria	Prokaryotic chromosome	0.569343	34	GCA_001773545.1	17	0	17	1	1	0	17	1	1	214	0	0	0	0
Candidatus Aminicenantes bacterium isolate bin.464 k141_1090411, whole genome shotgun	Bacteria; Bacteria incertae sedis; Bacteria candidate phyla; Candidatus Aminicenantes	Prokaryotic chromosome	3.11475	143	GCA_013203055.1	115	0	115	1	1	0	69	0.6	1	280	0	0	0	0
Candidatus Buchananbacteria bacterium RBG_13_36_9 RBG_13_scaffold_1484, whole genome shotgun	Bacteria; Bacteria incertae sedis; Bacteria candidate phyla; Patescibacteria group; Parcubacteria group; Candidatus Buchananbacteria	Prokaryotic chromosome	1.05316	24	GCA_001817255.1	38	0	38	1	1	0	38	1	1	714	0	0	0	0
Candidatus Buchananbacteria bacterium RIFCSPLOWO2_02_FULL_46_11b rifcsplowo2_02_scaffold_10107, whole genome shotgun	Bacteria; Bacteria incertae sedis; Bacteria candidate phyla; Patescibacteria group; Parcubacteria group; Candidatus Buchananbacteria	Prokaryotic chromosome	1.02853	73	GCA_001817615.1	40	0	40	1	1	0	40	1	1	240	0	0	0	0
Candidatus Carsonella ruddii strain BT	Bacteria; Proteobacteria; Gammaproteobacteria; Oceanospirillales; Halomonadaceae; Zymobacter group; Candidatus Carsonella	Prokaryotic chromosome	0.1	1	GCA_002786955.1	7	7	0	0	0	3	0	0	0	2412	0	2103	0.871891	1
Candidatus Carsonella ruddii strain YCCR, complete	Bacteria; Proteobacteria; Gammaproteobacteria; Oceanospirillales; Halomonadaceae; Zymobacter group; Candidatus Carsonella	Prokaryotic chromosome	0.1	1	GCA_001274515.1	7	7	0	0	0	0	6	0.857143	1	2688	0	2563	0.953497	1
Candidatus Chisholmbacteria bacterium isolate NC_groundwater_1133_Ag_S-0.1um_47_36 S_p1_S3_coassembly_k141_1007305, whole genome shotgun	Bacteria; Bacteria incertae sedis; Bacteria candidate phyla; Patescibacteria group; Microgenomates group; Candidatus Chisholmbacteria	Prokaryotic chromosome	0.475316	81	GCA_016198305.1	16	0	16	1	1	0	16	1	1	100	0	0	0	0
Candidatus Collierbacteria bacterium RIFOXYB1_FULL_49_13 rifoxyb1_full_scaffold_10791, whole genome shotgun	Bacteria; Bacteria incertae sedis; Bacteria candidate phyla; Patescibacteria group; Microgenomates group; Candidatus Collierbacteria	Prokaryotic chromosome	0.819155	73	GCA_001774615.1	31	1	30	0.967742	0.967742	0	31	1	1	172	0	0	0	0
Candidatus Curtissbacteria bacterium isolate NC_groundwater_1134_Ag_S-0.1um_42_77 S_p1_S3_coassembly_k141_1046902, whole genome shotgun	Bacteria; Bacteria incertae sedis; Bacteria candidate phyla; Patescibacteria group; Microgenomates group; Candidatus Curtissbacteria	Prokaryotic chromosome	0.549505	29	GCA_016198325.1	22	0	22	1	1	0	22	1	1	276	0	0	0	0
Candidatus Curtissbacteria bacterium RBG_16_39_7 RBG_16_scaffold_10376, whole genome shotgun	Bacteria; Bacteria incertae sedis; Bacteria candidate phyla; Patescibacteria group; Microgenomates group; Candidatus Curtissbacteria	Prokaryotic chromosome	0.558268	48	GCA_001774735.1	21	0	21	1	1	0	21	1	1	150	0	0	0	0
Candidatus Curtissbacteria bacterium RIFCSPLOWO2_02_41_11 rifcsplowo2_02_sub10_scaffold_1067, whole genome shotgun	Bacteria; Bacteria incertae sedis; Bacteria candidate phyla; Patescibacteria group; Microgenomates group; Candidatus Curtissbacteria	Prokaryotic chromosome	1.07852	25	GCA_001775055.1	38	0	38	1	1	0	38	1	1	958	0	0	0	0
Candidatus Daviesbacteria bacterium RIFCSPHIGHO2_12_FULL_43_11 rifcsphigho2_12_scaffold_10905, whole genome shotgun	Bacteria; Bacteria incertae sedis; Bacteria candidate phyla; Patescibacteria group; Microgenomates group; Candidatus Daviesbacteria	Prokaryotic chromosome	0.959659	38	GCA_001776835.1	36	0	36	1	1	0	35	0.972222	1	362	0	0	0	0
Candidatus Endolissoclinum faulkneri L2, complete	Bacteria; Proteobacteria; Alphaproteobacteria; Rhodospirillales; Rhodospirillaceae; Candidatus Endolissoclinum	Prokaryotic chromosome	1.4	14	GCA_000319385.1	53	0	53	1	1	1	40	0.754717	0.97561	21288	0	21260	0.998685	1
Candidatus Firestonebacteria bacterium GWA2_43_8 gwa2_scaffold_10181, whole genome shotgun	Bacteria; Bacteria incertae sedis; Bacteria candidate phyla; Candidatus Firestonebacteria	Prokaryotic chromosome	1.69517	188	GCA_001778315.1	62	0	62	1	1	0	61	0.983871	1	144	0	0	0	0
Candidatus Giovannonibacteria bacterium isolate NC_groundwater_505_Ag_S-0.1um_43_101 S35_SO-1_scaffold_135751, whole genome shotgun	Bacteria; Bacteria incertae sedis; Bacteria candidate phyla; Patescibacteria group; Parcubacteria group; Candidatus Giovannonibacteria	Prokaryotic chromosome	0.5	5	GCA_016186825.1	29	0	29	1	1	0	26	0.896552	1	1678	0	0	0	0
Candidatus Harrisonbacteria bacterium RIFCSPHIGHO2_02_FULL_42_16 rifcsphigho2_02_scaffold_15160, whole genome shotgun	Bacteria; Bacteria incertae sedis; Bacteria candidate phyla; Patescibacteria group; Parcubacteria group; Candidatus Harrisonbacteria	Prokaryotic chromosome	0.754398	25	GCA_001818695.1	27	0	27	1	1	0	27	1	1	430	0	0	0	0
Candidatus Jorgensenbacteria bacterium RIFCSPLOWO2_12_FULL_42_11 rifcsplowo2_12_scaffold_10125, whole genome shotgun	Bacteria; Bacteria incertae sedis; Bacteria candidate phyla; Patescibacteria group; Parcubacteria group; Candidatus Jorgensenbacteria	Prokaryotic chromosome	0.528733	38	GCA_001779575.1	24	0	24	1	1	0	23	0.958333	1	212	0	0	0	0
Candidatus Kaiserbacteria bacterium GW2011_GWB1_50_17 UY57_C0001, whole genome shotgun	Bacteria; Bacteria incertae sedis; Bacteria candidate phyla; Patescibacteria group; Parcubacteria group; Candidatus Kaiserbacteria	Prokaryotic chromosome	0.434269	43	GCA_001004125.1	22	1	21	0.954545	0.954545	0	21	0.954545	1	178	0	0	0	0
Candidatus Kinetoplastibacterium oncopeltii TCC290E, complete	Bacteria; Proteobacteria; Betaproteobacteria; Betaproteobacteria incertae sedis; Candidatus Kinetoplastibacterium	Prokaryotic chromosome	0.8	8	GCA_000340865.1	29	0	29	1	1	4	9	0.310345	0.692308	12202	0	12185	0.998607	1
Candidatus Komeilibacteria bacterium RIFOXYD2_FULL_37_8 rifoxyd2_full_scaffold_1027, whole genome shotgun	Bacteria; Bacteria incertae sedis; Bacteria candidate phyla; Patescibacteria group; Parcubacteria group; Candidatus Komeilibacteria	Prokaryotic chromosome	0.528833	54	GCA_001818865.1	20	0	20	1	1	0	20	1	1	138	0	0	0	0
Candidatus Kuenenbacteria bacterium RIFCSPLOWO2_12_FULL_42_13 rifcsplowo2_12_scaffold_10811, whole genome shotgun	Bacteria; Bacteria incertae sedis; Bacteria candidate phyla; Patescibacteria group; Parcubacteria group; Candidatus Kuenenbacteria	Prokaryotic chromosome	0.731629	53	GCA_001783645.1	32	0	32	1	1	0	32	1	1	242	0	0	0	0
Candidatus Latescibacter anaerobius SCGC AAA252-E07 A252E7DRAFT_redundant_region_0.164_C, whole genome shotgun	Bacteria; FCB group; Candidatus Latescibacteria; Candidatus Latescibacter	Prokaryotic chromosome	2.29028	164	GCA_000403035.1	81	0	81	1	1	0	73	0.901235	1	226	0	0	0	0
Candidatus Levybacteria bacterium RIFCSPLOWO2_01_FULL_38_21 rifcsplowo2_01_scaffold_11280, whole genome shotgun	Bacteria; Bacteria incertae sedis; Bacteria candidate phyla; Patescibacteria group; Microgenomates group; Candidatus Levybacteria	Prokaryotic chromosome	0.787844	28	GCA_001782475.1	30	0	30	1	1	0	25	0.833333	1	384	0	0	0	0
Candidatus Levybacteria bacterium RIFCSPLOWO2_02_FULL_37_11 rifcsplowo2_02_scaffold_10459, whole genome shotgun	Bacteria; Bacteria incertae sedis; Bacteria candidate phyla; Patescibacteria group; Microgenomates group; Candidatus Levybacteria	Prokaryotic chromosome	0.495529	45	GCA_001782565.1	18	0	18	1	1	0	13	0.722222	1	160	0	0	0	0
Candidatus Liberibacter americanus str. Sao Paulo, complete	Bacteria; Proteobacteria; Alphaproteobacteria; Rhizobiales; Rhizobiaceae; Liberibacter	Prokaryotic chromosome	1.1	11	GCA_000496595.1	49	0	49	1	1	0	40	0.816327	1	17730	0	17695	0.998026	1
Candidatus Liptonbacteria bacterium isolate NC_groundwater_1186_Ag_S-0.1um_51_1199 S_p1_S3_coassembly_k141_2423034, whole genome shotgun	Bacteria; Bacteria incertae sedis; Bacteria candidate phyla; Patescibacteria group; Parcubacteria group; Candidatus Liptonbacteria	Prokaryotic chromosome	0.1	1	GCA_016204365.1	20	0	20	1	1	0	20	1	1	506	0	0	0	0
Candidatus Magasanikbacteria bacterium RIFCSPHIGHO2_02_FULL_50_9b rifcsphigho2_02_scaffold_10661, whole genome shotgun	Bacteria; Bacteria incertae sedis; Bacteria candidate phyla; Patescibacteria group; Parcubacteria group; Candidatus Magasanikbacteria	Prokaryotic chromosome	0.779681	47	GCA_001782975.1	28	13	15	0.535714	0.535714	0	28	1	1	234	0	0	0	0
Candidatus Melainabacteria bacterium GWF2_37_15 gwf2_scaffold_1028, whole genome shotgun	Bacteria; Terrabacteria group; Cyanobacteria/Melainabacteria group; Candidatus Melainabacteria	Prokaryotic chromosome	2.26581	102	GCA_001784565.1	77	0	77	1	1	0	72	0.935065	1	316	0	0	0	0
Candidatus Methylomirabilis oxyfera isolate Ru_enrich_MO1 NODE_102_length_106368_cov_97.321, whole genome shotgun	Bacteria; Bacteria incertae sedis; Bacteria candidate phyla; candidate division NC10; Candidatus Methylomirabilis	Prokaryotic chromosome	3.07751	62	GCA_002632385.1	121	0	121	1	1	0	121	1	1	848	0	1	0.00117925	1
Candidatus Microgenomates bacterium isolate NC_groundwater_1156_Ag_S-0.1um_40_307 S_p1_S3_coassembly_k141_1052197, whole genome shotgun	Bacteria; Bacteria incertae sedis; Bacteria candidate phyla; Patescibacteria group; Microgenomates group; Candidatus Microgenomates	Prokaryotic chromosome	0.7	7	GCA_016204995.1	28	0	28	1	1	0	28	1	1	6654	0	1	0.000150286	1
Candidatus Microgenomates bacterium isolate NC_groundwater_1191_Ag_S-0.1um_40_427 S_p1_S3_coassembly_k141_1562241, whole genome shotgun	Bacteria; Bacteria incertae sedis; Bacteria candidate phyla; Patescibacteria group; Microgenomates group; Candidatus Microgenomates	Prokaryotic chromosome	0.4	4	GCA_016204255.1	24	0	24	1	1	0	24	1	1	1442	0	0	0	0
Candidatus Moranbacteria bacterium GW2011_GWE2_36_40 US16_C0001, whole genome shotgun	Bacteria; Bacteria incertae sedis; Bacteria candidate phyla; Patescibacteria group; Parcubacteria group; Candidatus Moranbacteria	Prokaryotic chromosome	1.00584	63	GCA_000991645.1	39	4	35	0.897436	0.897436	1	29	0.74359	0.966667	236	0	0	0	0
Candidatus Nealsonbacteria bacterium isolate NC_groundwater_399_Ag_B-0.1um_41_48 GD18-4_B1_scaffold_17494, whole genome shotgun	Bacteria; Bacteria incertae sedis; Bacteria candidate phyla; Patescibacteria group; Parcubacteria group; Candidatus Nealsonbacteria	Prokaryotic chromosome	0.5	5	GCA_016188865.1	26	0	26	1	1	0	26	1	1	1928	0	0	0	0
Candidatus Niyogibacteria bacterium isolate NC_groundwater_175_Ag_S-0.1um_54_37 S4_GD2017_2_S1_scaffold_263, whole genome shotgun	Bacteria; Bacteria incertae sedis; Bacteria candidate phyla; Patescibacteria group; Parcubacteria group; Candidatus Niyogibacteria	Prokaryotic chromosome	0.2	2	GCA_016181935.1	29	0	29	1	1	0	29	1	1	790	0	0	0	0
Candidatus Nomurabacteria bacterium RIFCSPHIGHO2_02_FULL_38_15 rifcsphigho2_02_scaffold_10210, whole genome shotgun	Bacteria; Bacteria incertae sedis; Bacteria candidate phyla; Patescibacteria group; Parcubacteria group; Candidatus Nomurabacteria	Prokaryotic chromosome	0.443909	27	GCA_001785575.1	19	0	19	1	1	0	19	1	1	232	0	0	0	0
Candidatus Nomurabacteria bacterium RIFCSPLOWO2_01_FULL_40_15 rifcsplowo2_01_scaffold_113359, whole genome shotgun	Bacteria; Bacteria incertae sedis; Bacteria candidate phyla; Patescibacteria group; Parcubacteria group; Candidatus Nomurabacteria	Prokaryotic chromosome	0.487362	33	GCA_001785815.1	23	0	23	1	1	0	18	0.782609	1	252	0	0	0	0
Candidatus Omnitrophica bacterium CG1_02_41_171 cg1_0.2_scaffold_36398_c, whole genome shotgun	Bacteria; PVC group; Candidatus Omnitrophica	Prokaryotic chromosome	0.924845	130	GCA_001871865.1	36	0	36	1	1	0	25	0.694444	1	86	0	0	0	0
Candidatus Ornithobacterium hominis strain OH-22803, whole genome shotgun	Bacteria; FCB group; Bacteroidetes/Chlorobi group; Bacteroidetes; Flavobacteriia; Flavobacteriales; Flavobacteriaceae; Ornithobacterium	Prokaryotic chromosome	1.4	14	GCF_900538215.1	63	0	63	1	1	0	63	1	1	4208	0	5	0.00118821	1
Candidatus Peregrinibacteria bacterium CG2_30_44_17 cg2_3.0_scaffold_1297_c, whole genome shotgun	Bacteria; Bacteria incertae sedis; Bacteria candidate phyla; Candidatus Peregrinibacteria	Prokaryotic chromosome	1.17005	51	GCA_001873565.1	44	2	42	0.954545	0.954545	0	40	0.909091	1	370	0	0	0	0
Candidatus Peregrinibacteria bacterium RIFCSPLOWO2_02_FULL_48_14 rifcsplowo2_02_scaffold_10054, whole genome shotgun	Bacteria; Bacteria incertae sedis; Bacteria candidate phyla; Candidatus Peregrinibacteria	Prokaryotic chromosome	0.826567	75	GCA_001788715.1	31	1	30	0.967742	0.967742	0	31	1	1	172	0	0	0	0
Candidatus Peribacteria bacterium RIFCSPHIGHO2_01_FULL_55_13 rifcsphigho2_01_scaffold_1035, whole genome shotgun	Bacteria; Bacteria incertae sedis; Bacteria candidate phyla; Candidatus Peregrinibacteria; Candidatus Peribacteria	Prokaryotic chromosome	1.16648	43	GCA_001788925.1	45	2	43	0.955556	0.955556	1	44	0.977778	0.977778	444	0	0	0	0
Candidatus Peribacteria bacterium RIFCSPHIGHO2_02_FULL_49_16 rifcsphigho2_02_scaffold_12196, whole genome shotgun	Bacteria; Bacteria incertae sedis; Bacteria candidate phyla; Candidatus Peregrinibacteria; Candidatus Peribacteria	Prokaryotic chromosome	0.917216	26	GCA_001788955.1	31	3	28	0.903226	0.903226	0	31	1	1	538	0	0	0	0
Candidatus Portnoybacteria bacterium RIFCSPHIGHO2_02_FULL_39_12 rifcsphigho2_01_scaffold_10675, whole genome shotgun	Bacteria; Bacteria incertae sedis; Bacteria candidate phyla; Patescibacteria group; Parcubacteria group; Candidatus Portnoybacteria	Prokaryotic chromosome	0.71209	38	GCA_001819555.1	30	0	30	1	1	0	30	1	1	270	0	0	0	0
Candidatus Roizmanbacteria bacterium RIFCSPHIGHO2_12_41_18 rifcsphigho2_12_sub10_scaffold_0, whole genome shotgun	Bacteria; Bacteria incertae sedis; Bacteria candidate phyla; Patescibacteria group; Microgenomates group; Candidatus Roizmanbacteria	Prokaryotic chromosome	0.928657	27	GCA_001789535.1	36	0	36	1	1	0	35	0.972222	1	514	0	0	0	0
Candidatus Rokubacteria bacterium RIFCSPLOWO2_12_FULL_71_22 rifcsplowo2_12_scaffold_10022, whole genome shotgun	Bacteria; Bacteria incertae sedis; Bacteria candidate phyla; Candidatus Rokubacteria	Prokaryotic chromosome	3.44417	327	GCA_001790335.1	130	0	130	1	1	0	130	1	1	196	0	0	0	0
Candidatus Shapirobacteria bacterium RIFOXYA1_FULL_39_17 rifoxya1_full_scaffold_10102, whole genome shotgun	Bacteria; Bacteria incertae sedis; Bacteria candidate phyla; Patescibacteria group; Microgenomates group; Candidatus Shapirobacteria	Prokaryotic chromosome	0.599013	44	GCA_001790735.1	22	0	22	1	1	0	22	1	1	188	0	0	0	0
Candidatus Sungbacteria bacterium RIFCSPHIGHO2_02_FULL_49_20 rifcsphigho2_02_scaffold_10032, whole genome shotgun	Bacteria; Bacteria incertae sedis; Bacteria candidate phyla; Patescibacteria group; Parcubacteria group; Candidatus Sungbacteria	Prokaryotic chromosome	0.662665	56	GCA_001820605.1	23	0	23	1	1	0	23	1	1	158	0	0	0	0
Candidatus Terrybacteria bacterium isolate NC_groundwater_1227_Ag_S-0.1um_59_22 S_p1_S3_coassembly_k141_1017446, whole genome shotgun	Bacteria; Bacteria incertae sedis; Bacteria candidate phyla; Patescibacteria group; Parcubacteria group; Candidatus Terrybacteria	Prokaryotic chromosome	0.632925	124	GCA_016203645.1	22	0	22	1	1	0	22	1	1	96	0	0	0	0
Candidatus Uhrbacteria bacterium GW2011_GWA2_52_8d UY76_C0001, whole genome shotgun	Bacteria; Bacteria incertae sedis; Bacteria candidate phyla; Patescibacteria group; Parcubacteria group; Candidatus Uhrbacteria	Prokaryotic chromosome	0.705709	69	GCA_001004575.1	26	0	26	1	1	0	25	0.961538	1	140	0	0	0	0
Candidatus Uhrbacteria bacterium GW2011_GWE2_45_35 UX09_C0001, whole genome shotgun	Bacteria; Bacteria incertae sedis; Bacteria candidate phyla; Patescibacteria group; Parcubacteria group; Candidatus Uhrbacteria	Prokaryotic chromosome	1.02404	69	GCA_001001645.1	34	0	34	1	1	0	34	1	1	318	0	0	0	0
Candidatus Vogelbacteria bacterium RIFOXYD1_FULL_46_19 rifoxyd1_full_scaffold_1057, whole genome shotgun	Bacteria; Bacteria incertae sedis; Bacteria candidate phyla; Patescibacteria group; Parcubacteria group; Candidatus Vogelbacteria	Prokaryotic chromosome	0.64721	10	GCA_001824825.1	28	0	28	1	1	0	28	1	1	1328	0	0	0	0
Candidatus Wildermuthbacteria bacterium isolate NC_groundwater_547_Ag_S-0.1um_45_20 S35_SO-1_scaffold_531043, whole genome shotgun	Bacteria; Bacteria incertae sedis; Bacteria candidate phyla; Patescibacteria group; Parcubacteria group; Candidatus Wildermuthbacteria	Prokaryotic chromosome	0.5	5	GCA_016186115.1	24	0	24	1	1	0	21	0.875	1	3626	0	0	0	0
Candidatus Wildermuthbacteria bacterium RIFCSPHIGHO2_01_FULL_49_22b rifcsphigho2_01_scaffold_10176, whole genome shotgun	Bacteria; Bacteria incertae sedis; Bacteria candidate phyla; Patescibacteria group; Parcubacteria group; Candidatus Wildermuthbacteria	Prokaryotic chromosome	0.584419	33	GCA_001823165.1	20	0	20	1	1	0	12	0.6	1	326	0	0	0	0
Candidatus Woesebacteria bacterium GW2011_GWA1_44_23 UW47_C0001, whole genome shotgun	Bacteria; Bacteria incertae sedis; Bacteria candidate phyla; Patescibacteria group; Microgenomates group; Candidatus Woesebacteria	Prokaryotic chromosome	0.596129	21	GCA_001001045.1	22	0	22	1	1	0	22	1	1	430	0	0	0	0
Candidatus Woykebacteria bacterium RBG_13_40_7b RBG_13_scaffold_10218, whole genome shotgun	Bacteria; Bacteria incertae sedis; Bacteria candidate phyla; Patescibacteria group; Microgenomates group; Candidatus Woykebacteria	Prokaryotic chromosome	0.827425	50	GCA_001816975.1	31	0	31	1	1	0	31	1	1	244	0	0	0	0
Candidatus Yanofskybacteria bacterium RIFCSPLOWO2_02_FULL_43_10b rifcsplowo2_02_scaffold_10009, whole genome shotgun	Bacteria; Bacteria incertae sedis; Bacteria candidate phyla; Patescibacteria group; Parcubacteria group; Candidatus Yanofskybacteria	Prokaryotic chromosome	0.548317	51	GCA_001795745.1	19	1	18	0.947368	0.947368	0	19	1	1	176	0	0	0	0
Cardiobacterium valvarum F0432 genomic scaffold Scfld0, whole genome shotgun	Bacteria; Proteobacteria; Gammaproteobacteria; Cardiobacteriales; Cardiobacteriaceae; Cardiobacterium	Prokaryotic chromosome	2.55354	98	GCA_000239355.1	91	0	91	1	1	0	91	1	1	382	0	0	0	0
Castellaniella caeni NBRC 101664, whole genome shotgun	Bacteria; Proteobacteria; Betaproteobacteria; Burkholderiales; Alcaligenaceae; Castellaniella	Prokaryotic chromosome	3.28222	60	GCF_001592225.1	118	0	118	1	1	0	118	1	1	960	0	0	0	0
Celeribacter ethanolicus strain NH195 NH195_S1, whole genome shotgun	Bacteria; Proteobacteria; Alphaproteobacteria; Rhodobacterales; Rhodobacteraceae; Celeribacter	Prokaryotic chromosome	4.2073	52	GCF_001550095.1	144	0	144	1	1	0	144	1	1	1144	0	0	0	0
Cellulomonas flavigena DSM 20109, complete	Bacteria; Terrabacteria group; Actinobacteria; Actinobacteria; Micrococcales; Cellulomonadaceae; Cellulomonas	Prokaryotic chromosome	4.1	41	GCF_000092865.1	154	1	153	0.993506	0.993506	0	154	1	1	61184	0	60735	0.992661	1
Chlamydiae bacterium RIFCSPHIGHO2_12_FULL_49_9 rifcsphigho2_12_scaffold_10285, whole genome shotgun	Bacteria; PVC group; Chlamydiae	Prokaryotic chromosome	1.32059	93	GCA_001794935.1	45	0	45	1	1	0	45	1	1	184	0	0	0	0
Chlorobaculum thiosulfatiphilum strain DSM 249 NODE_10_length_79169_cov_14.2384, whole genome shotgun	Bacteria; FCB group; Bacteroidetes/Chlorobi group; Chlorobi; Chlorobia; Chlorobiales; Chlorobiaceae; Chlorobaculum	Prokaryotic chromosome	2.61277	87	GCF_006265165.1	104	0	104	1	1	0	104	1	1	462	0	0	0	0
Chloroflexi bacterium GWB2_54_36 gwb2_scaffold_1005, whole genome shotgun	Bacteria; Terrabacteria group; Chloroflexi	Prokaryotic chromosome	2.89452	103	GCA_001796355.1	109	0	109	1	1	0	109	1	1	414	0	2	0.00483092	1
Chloroflexi bacterium RBG_13_46_14 RBG_13_scaffold_100690, whole genome shotgun	Bacteria; Terrabacteria group; Chloroflexi	Prokaryotic chromosome	1.6789	199	GCA_001796415.1	65	0	65	1	1	0	63	0.969231	1	106	0	0	0	0
Chloroflexi bacterium RBG_16_51_9 RBG_16_scaffold_10002, whole genome shotgun	Bacteria; Terrabacteria group; Chloroflexi	Prokaryotic chromosome	1.62446	113	GCA_001796805.1	61	0	61	1	1	0	55	0.901639	1	206	0	0	0	0
Chloroflexi bacterium RBG_16_56_8 RBG_16_scaffold_100442, whole genome shotgun	Bacteria; Terrabacteria group; Chloroflexi	Prokaryotic chromosome	2.16822	269	GCA_001795155.1	73	0	73	1	1	0	73	1	1	122	0	0	0	0
Chloroflexi bacterium RBG_16_57_11 RBG_16_scaffold_10049, whole genome shotgun	Bacteria; Terrabacteria group; Chloroflexi	Prokaryotic chromosome	4.76917	172	GCA_001795165.1	186	1	185	0.994624	0.994624	0	185	0.994624	1	418	0	0	0	0
Chloroflexi bacterium RBG_16_69_14 RBG_16_scaffold_10027, whole genome shotgun	Bacteria; Terrabacteria group; Chloroflexi	Prokaryotic chromosome	2.75941	196	GCA_001797015.1	106	0	106	1	1	0	105	0.990566	1	278	0	0	0	0
Chloroflexi bacterium RBG_19FT_COMBO_48_23 rbg_19ft_combo_scaffold_10197, whole genome shotgun	Bacteria; Terrabacteria group; Chloroflexi	Prokaryotic chromosome	0.706002	83	GCA_001795315.1	29	0	29	1	1	0	26	0.896552	1	98	0	0	0	0
Chloroflexi bacterium RIFCSPLOWO2_12_FULL_71_12 rifcsplowo2_12_scaffold_104731, whole genome shotgun	Bacteria; Terrabacteria group; Chloroflexi	Prokaryotic chromosome	1.69522	155	GCA_001797125.1	70	0	70	1	1	0	70	1	1	148	0	0	0	0
Chryseobacterium sp. YIM B02567 GCM70020044_1, whole genome shotgun	Bacteria; FCB group; Bacteroidetes/Chlorobi group; Bacteroidetes; Flavobacteriia; Flavobacteriales; Flavobacteriaceae; Chryseobacterium	Prokaryotic chromosome	4.4	44	GCF_016595215.1	167	0	167	1	1	0	167	1	1	5974	0	3	0.000502176	1
Citrobacter rodentium ICC168, complete	Bacteria; Proteobacteria; Gammaproteobacteria; Enterobacterales; Enterobacteriaceae; Citrobacter	Prokaryotic chromosome	5.39762	56	GCF_000027085.1	197	0	197	1	1	0	197	1	1	21382	0	21252	0.99392	1
Cloacimonetes bacterium JGI 0000039-M09 J0000039M09DRAFT_contig_0_0.1_C, whole genome shotgun	Bacteria; FCB group; Candidatus Cloacimonetes	Prokaryotic chromosome	0.516961	44	GCA_000398665.1	21	0	21	1	1	0	20	0.952381	1	206	0	0	0	0
Cloacimonetes bacterium SCGC AAA252-N14 A252N14PERMD_2264880012.159_C, whole genome shotgun	Bacteria; FCB group; Candidatus Cloacimonetes	Prokaryotic chromosome	2.05587	159	GCA_000403055.1	76	0	76	1	1	0	18	0.236842	1	224	0	0	0	0
Clostridium autoethanogenum DSM 10061 seq1, whole genome shotgun	Bacteria; Terrabacteria group; Firmicutes; Clostridia; Clostridiales; Clostridiaceae; Clostridium	Prokaryotic chromosome	4.32331	100	GCA_000427255.1	164	3	161	0.981707	0.981707	0	164	1	1	674	0	0	0	0
Clostridium botulinum A2 str. Kyoto, complete	Bacteria; Terrabacteria group; Firmicutes; Clostridia; Clostridiales; Clostridiaceae; Clostridium	Prokaryotic chromosome	4.1	41	GCA_000022765.1	148	2	146	0.986486	0.986486	0	148	1	1	62582	0	60632	0.968841	1
Clostridium novyi NT, complete	Bacteria; Terrabacteria group; Firmicutes; Clostridia; Clostridiales; Clostridiaceae; Clostridium	Prokaryotic chromosome	2.5	25	GCA_000014125.1	89	3	86	0.966292	0.966292	0	89	1	1	39954	0	39835	0.997022	1
Comamonadaceae bacterium CG1_02_60_18 cg1_0.2_scaffold_4480_c, whole genome shotgun	Bacteria; Proteobacteria; Betaproteobacteria; Burkholderiales; Comamonadaceae	Prokaryotic chromosome	3.16126	133	GCA_001871935.1	117	1	116	0.991453	0.991453	0	117	1	1	302	0	0	0	0
Comamonas testosteroni TK102, complete	Bacteria; Proteobacteria; Betaproteobacteria; Burkholderiales; Comamonadaceae; Comamonas	Prokaryotic chromosome	6	60	GCF_000739375.1	218	1	217	0.995413	0.995413	0	218	1	1	89234	0	88947	0.996784	1
Corynebacterium argentoratense DSM 44202, complete	Bacteria; Terrabacteria group; Actinobacteria; Actinobacteria; Corynebacteriales; Corynebacteriaceae; Corynebacterium	Prokaryotic chromosome	2	20	GCA_000590555.1	76	4	72	0.947368	0.947368	0	76	1	1	34996	0	34967	0.999171	1
Corynebacterium doosanense CAU 212 = DSM 45436 A3E9DRAFT_scaffold_0.1_C, whole genome shotgun	Bacteria; Terrabacteria group; Actinobacteria; Actinobacteria; Corynebacteriales; Corynebacteriaceae; Corynebacterium	Prokaryotic chromosome	2.64734	41	GCA_000372245.1	99	0	99	1	1	0	99	1	1	896	0	0	0	0
Corynebacterium glutamicum SCgG2, complete	Bacteria; Terrabacteria group; Actinobacteria; Actinobacteria; Corynebacteriales; Corynebacteriaceae; Corynebacterium	Prokaryotic chromosome	3.3	33	GCA_000404185.1	129	2	127	0.984496	0.984496	0	129	1	1	68088	0	67451	0.990644	1
Corynebacterium glyciniphilum AJ 3170 strain DE0385 NODE_100_length_352_cov_0.204152, whole genome shotgun	Bacteria; Terrabacteria group; Actinobacteria; Actinobacteria; Corynebacteriales; Corynebacteriaceae; Corynebacterium	Prokaryotic chromosome	3.5776	459	GCA_007673095.1	134	7	127	0.947761	0.947761	3	127	0.947761	0.976923	228	0	2	0.00877193	1
Corynebacterium macginleyi strain 150801 HBRU92b_1, whole genome shotgun	Bacteria; Terrabacteria group; Actinobacteria; Actinobacteria; Corynebacteriales; Corynebacteriaceae; Corynebacterium	Prokaryotic chromosome	2.43646	42	GCF_016628845.1	88	0	88	1	1	0	88	1	1	968	0	4	0.00413223	1
Coxiella burnetii RSA 493 genome assembly Coxiella burnetii Dog Utad, contig contig00001, whole genome shotgun	Bacteria; Proteobacteria; Gammaproteobacteria; Legionellales; Coxiellaceae; Coxiella	Prokaryotic chromosome	1.95694	67	GCA_000820825.1	71	0	71	1	1	0	71	1	1	394	0	0	0	0
Dehalococcoidia bacterium SM23_28_1 WORSMTZ_102381, whole genome shotgun	Bacteria; Terrabacteria group; Chloroflexi; Dehalococcoidia	Prokaryotic chromosome	0.732023	89	GCA_001303625.1	22	0	22	1	1	0	22	1	1	150	0	0	0	0
Deinococcus geothermalis DSM 11300, complete	Bacteria; Terrabacteria group; Deinococcus-Thermus; Deinococci; Deinococcales; Deinococcaceae; Deinococcus	Prokaryotic chromosome	3.1	31	GCF_000196275.1	114	0	114	1	1	0	114	1	1	17690	0	17681	0.999491	1
Denitrovibrio sp. isolate BM704 sc_156, whole genome shotgun	Bacteria; Deferribacteres; Deferribacteres; Deferribacterales; Deferribacteraceae; Denitrovibrio	Prokaryotic chromosome	2.2	22	GCA_002869185.1	88	11	77	0.875	0.875	0	86	0.977273	1	3330	0	0	0	0
Desulfitibacter sp. BRH_c19 BRHa_1000314, whole genome shotgun	Bacteria; Terrabacteria group; Firmicutes; Clostridia; Clostridiales; Peptococcaceae; Desulfitibacter	Prokaryotic chromosome	3.85358	48	GCA_001515945.1	148	0	148	1	1	0	148	1	1	1234	0	0	0	0
Desulfobacterium vacuolatum DSM 3385, whole genome shotgun	Bacteria; Proteobacteria; delta/epsilon subdivisions; Deltaproteobacteria; Desulfobacterales; Desulfobacteraceae; Desulfobacterium	Prokaryotic chromosome	5.0358	80	GCF_900176365.1	184	0	184	1	1	0	184	1	1	1002	0	0	0	0
Desulfocapsa sp. isolate N3_15 k141_102434, whole genome shotgun	Bacteria; Proteobacteria; delta/epsilon subdivisions; Deltaproteobacteria; Desulfobacterales; Desulfobulbaceae; Desulfocapsa	Prokaryotic chromosome	4.20483	186	GCA_013792135.1	159	3	156	0.981132	0.981132	0	158	0.993711	1	322	0	0	0	0
Desulfovermiculus halophilus DSM 18834 N902DRAFT_scaffold00001.1, whole genome shotgun	Bacteria; Proteobacteria; delta/epsilon subdivisions; Deltaproteobacteria; Desulfovibrionales; Desulfohalobiaceae; Desulfovermiculus	Prokaryotic chromosome	3.24209	71	GCF_000620765.1	115	4	111	0.965217	0.965217	0	115	1	1	634	0	0	0	0
Desulfurispira natronophila strain DSM 22071 Ga0415272_01, whole genome shotgun	Bacteria; Chrysiogenetes; Chrysiogenetes; Chrysiogenales; Chrysiogenaceae; Desulfurispira	Prokaryotic chromosome	2.49701	29	GCA_014203025.1	90	0	90	1	1	0	90	1	1	1468	0	34	0.0231608	1
Desulfurispirillum indicum S5, complete	Bacteria; Chrysiogenetes; Chrysiogenetes; Chrysiogenales; Chrysiogenaceae; Desulfurispirillum	Prokaryotic chromosome	2.9	29	GCA_000177635.2	113	0	113	1	1	0	113	1	1	44080	0	43983	0.997799	1
Desulfurobacterium thermolithotrophum DSM 11699, complete	Bacteria; Aquificae; Aquificae; Desulfurobacteriales; Desulfurobacteriaceae; Desulfurobacterium	Prokaryotic chromosome	1.5	15	GCA_000191045.1	54	0	54	1	1	0	54	1	1	25560	0	25523	0.998552	1
Dethiosulfovibrio peptidovorans DSM 11002 ctg3, whole genome shotgun	Bacteria; Synergistetes; Synergistia; Synergistales; Synergistaceae; Dethiosulfovibrio	Prokaryotic chromosome	2.50892	27	GCA_000172975.1	98	0	98	1	1	0	96	0.979592	1	12256	0	53	0.00432441	1
Dictyoglomus turgidum DSM 6724 chromosome, complete	Bacteria; Dictyoglomi; Dictyoglomia; Dictyoglomales; Dictyoglomaceae; Dictyoglomus	Prokaryotic chromosome	1.8	18	GCF_000021645.1	65	0	65	1	1	0	64	0.984615	1	32896	0	32844	0.998419	1
Dolichospermum planctonicum strain NIES-80 sequence001, whole genome shotgun	Bacteria; Terrabacteria group; Cyanobacteria/Melainabacteria group; Cyanobacteria; Nostocales; Aphanizomenonaceae; Dolichospermum	Prokaryotic chromosome	4.571	201	GCF_005402965.1	168	1	167	0.994048	0.994048	0	168	1	1	312	0	2	0.00641026	1
Dyella japonica A8, complete	Bacteria; Proteobacteria; Gammaproteobacteria; Xanthomonadales; Rhodanobacteraceae; Dyella	Prokaryotic chromosome	4.8	48	GCF_000725385.1	171	0	171	1	1	0	171	1	1	74416	0	74262	0.997931	1
Elizabethkingia sp. M8 chromosome, complete	Bacteria; FCB group; Bacteroidetes/Chlorobi group; Bacteroidetes; Flavobacteriia; Flavobacteriales; Flavobacteriaceae; Elizabethkingia	Prokaryotic chromosome	4.1	41	GCF_016598555.1	155	0	155	1	1	0	155	1	1	63232	0	32137	0.508239	1
Elusimicrobia bacterium GWA2_51_34 gwa2_scaffold_1016, whole genome shotgun	Bacteria; Elusimicrobia	Prokaryotic chromosome	2.63131	43	GCA_001799565.1	102	0	102	1	1	0	102	1	1	896	0	0	0	0
Elusimicrobia bacterium RIFCSPLOWO2_01_FULL_59_12 rifcsplowo2_01_scaffold_101336, whole genome shotgun	Bacteria; Elusimicrobia	Prokaryotic chromosome	2.21148	77	GCA_001800075.1	73	0	73	1	1	0	73	1	1	470	0	0	0	0
Elusimicrobia bacterium RIFOXYB2_FULL_48_7 rifoxyb2_full_scaffold_10301, whole genome shotgun	Bacteria; Elusimicrobia	Prokaryotic chromosome	2.1987	223	GCA_001800495.1	79	0	79	1	1	0	73	0.924051	1	166	0	0	0	0
Erwinia typographi strain M043b Contig1, whole genome shotgun	Bacteria; Proteobacteria; Gammaproteobacteria; Enterobacterales; Erwiniaceae; Erwinia	Prokaryotic chromosome	5.74952	137	GCF_000773975.1	202	0	202	1	1	0	202	1	1	734	0	0	0	0
Erysipelothrix piscisicarius strain 15TAL0474 chromosome, complete	Bacteria; Terrabacteria group; Firmicutes; Erysipelotrichia; Erysipelotrichales; Erysipelotrichaceae; Erysipelothrix	Prokaryotic chromosome	1.7	17	GCF_003931795.1	60	0	60	1	1	0	60	1	1	25124	0	25095	0.998846	1
Fervidobacterium gondwanense DSM 13020, whole genome shotgun	Bacteria; Thermotogae; Thermotogae; Thermotogales; Fervidobacteriaceae; Fervidobacterium	Prokaryotic chromosome	2.14602	26	GCF_900143265.1	77	9	68	0.883117	0.883117	2	54	0.701299	0.964286	1186	0	6	0.00505902	1
Fibrobacteres bacterium CG2_30_45_31 cg2_3.0_scaffold_14667_c, whole genome shotgun	Bacteria; FCB group; Fibrobacteres	Prokaryotic chromosome	2.09097	272	GCA_001873075.1	72	0	72	1	1	0	72	1	1	188	0	0	0	0
Fimbriimonadaceae bacterium isolate ES-bin-175 ES-bin-175-contig-k141_10060763, whole genome shotgun	Bacteria; Terrabacteria group; Armatimonadetes; Fimbriimonadia; Fimbriimonadales; Fimbriimonadaceae	Prokaryotic chromosome	3.56769	547	GCA_014380545.1	135	0	135	1	1	0	130	0.962963	1	108	0	0	0	0
Francisella persica ATCC VR-331, complete	Bacteria; Proteobacteria; Gammaproteobacteria; Thiotrichales; Francisellaceae; Francisella	Prokaryotic chromosome	1.5	15	GCA_001653955.1	54	0	54	1	1	0	53	0.981481	1	26224	0	26186	0.998551	1
Gelidibacter salicanalis strain IC162 NODE_10_length_104178_cov_156.577, whole genome shotgun	Bacteria; FCB group; Bacteroidetes/Chlorobi group; Bacteroidetes; Flavobacteriia; Flavobacteriales; Flavobacteriaceae; Gelidibacter	Prokaryotic chromosome	3.78813	26	GCF_007997285.1	131	0	131	1	1	0	131	1	1	2106	1	0	0	0
Gemmatimonadetes bacterium RBG_16_66_8 RBG_16_scaffold_100365, whole genome shotgun	Bacteria; FCB group; Gemmatimonadetes	Prokaryotic chromosome	2.64574	276	GCA_001303085.1	126	0	126	1	1	0	125	0.992063	1	166	0	0	0	0
Gemmatimonas sp. SG8_28 WOR_8-12_10129, whole genome shotgun	Bacteria; FCB group; Gemmatimonadetes; Gemmatimonadetes; Gemmatimonadales; Gemmatimonadaceae; Gemmatimonas	Prokaryotic chromosome	3.85651	430	GCA_001303165.1	146	0	146	1	1	0	146	1	1	208	0	0	0	0
Geobacillus kaustophilus HTA426 DNA, complete	Bacteria; Terrabacteria group; Firmicutes; Bacilli; Bacillales; Bacillaceae; Geobacillus	Prokaryotic chromosome	3.54789	36	GCA_000009785.1	132	0	132	1	1	0	132	1	1	27752	0	27347	0.985406	1
Ghiorsea bivora strain TAG-1 DM09DRAFT_scaffold00010.10_C, whole genome shotgun	Bacteria; Proteobacteria; Zetaproteobacteria; Ghiorsea	Prokaryotic chromosome	1.87873	22	GCA_000744415.1	78	0	78	1	1	0	78	1	1	3130	0	9	0.0028754	1
Gloeobacter violaceus PCC 7421 DNA, complete	Bacteria; Terrabacteria group; Cyanobacteria/Melainabacteria group; Cyanobacteria; Gloeobacteria; Gloeobacterales; Gloeobacteraceae; Gloeobacter	Prokaryotic chromosome	4.6	46	GCA_000011385.1	168	0	168	1	1	0	168	1	1	73070	0	73042	0.999617	1
Gloeocapsa sp. PCC 73106 scaffold_00228, whole genome shotgun	Bacteria; Terrabacteria group; Cyanobacteria/Melainabacteria group; Cyanobacteria; Oscillatoriophycideae; Chroococcales; Chroococcaceae; Gloeocapsa	Prokaryotic chromosome	4.02511	228	GCA_000332035.1	146	0	146	1	1	0	146	1	1	286	0	0	0	0
Glycomyces paridis strain CPCC 204357 scaffold11_146.8_length_113617, whole genome shotgun	Bacteria; Terrabacteria group; Actinobacteria; Actinobacteria; Glycomycetales; Glycomycetaceae; Glycomyces	Prokaryotic chromosome	5.39901	42	GCF_004912155.1	200	0	200	1	1	0	200	1	1	2050	0	6	0.00292683	1
Gordonia hydrophobica NBRC 16057, whole genome shotgun	Bacteria; Terrabacteria group; Actinobacteria; Actinobacteria; Corynebacteriales; Gordoniaceae; Gordonia	Prokaryotic chromosome	4.57944	45	GCF_001592365.1	163	0	163	1	1	0	163	1	1	1492	0	2	0.00134048	1
Gottschalkia purinilytica strain DSM 1384 CLPU_10c, whole genome shotgun	Bacteria; Terrabacteria group; Firmicutes; Tissierellia; Tissierellales; Gottschalkiaceae; Gottschalkia	Prokaryotic chromosome	3.3973	74	GCF_001190785.1	125	4	121	0.968	0.968	0	125	1	1	734	0	0	0	0
Gracilibacteria bacterium JGI 0000069-P22 J0000069P22DRAFT_contig_0_0.1_C, whole genome shotgun	Bacteria; Bacteria incertae sedis; Bacteria candidate phyla; Patescibacteria group; Candidatus Gracilibacteria	Prokaryotic chromosome	0.227206	19	GCA_000404725.1	14	0	14	1	1	0	14	1	1	178	0	0	0	0
Gracilimonas amylolytica strain LA399 LA399A_10, whole genome shotgun	Bacteria; FCB group; Bacteroidetes/Chlorobi group; Balneolaeota; Balneolia; Balneolales; Balneolaceae; Gracilimonas	Prokaryotic chromosome	3.14969	40	GCF_002911695.1	116	0	116	1	1	0	116	1	1	1196	0	0	0	0
Granulicella sibirica strain AF10 NODE_1_length_2613794_cov_21.664496, whole genome shotgun	Bacteria; Acidobacteria; Acidobacteriia; Acidobacteriales; Acidobacteriaceae; Granulicella	Prokaryotic chromosome	5.8	58	GCF_004115155.1	237	2	235	0.991561	0.991561	2	235	0.991561	0.991561	6458	0	0	0	0
Haliea alexandrii strain LZ-16-2 scaffold1, whole genome shotgun	Bacteria; Proteobacteria; Gammaproteobacteria; Cellvibrionales; Halieaceae; Haliea	Prokaryotic chromosome	3.8	38	GCF_003719295.1	137	1	136	0.992701	0.992701	0	137	1	1	5362	0	5	0.000932488	1
Halobacillus halophilus DSM 2266 complete	Bacteria; Terrabacteria group; Firmicutes; Bacilli; Bacillales; Bacillaceae; Halobacillus	Prokaryotic chromosome	4.11938	43	GCF_000284515.1	151	1	150	0.993377	0.993377	1	149	0.986755	0.993333	21868	0	21769	0.995473	1
Haloferula rosea strain KCTC 22201 scaffold_10_201164, whole genome shotgun	Bacteria; PVC group; Verrucomicrobia; Verrucomicrobiae; Verrucomicrobiales; Verrucomicrobiaceae; Haloferula	Prokaryotic chromosome	4.68258	69	GCF_016595525.1	161	0	161	1	1	0	161	1	1	1060	0	0	0	0
Haloplasma contractile SSD-17B Contig34, whole genome shotgun	Bacteria; Bacteria incertae sedis; Haloplasmatales; Haloplasmataceae; Haloplasma	Prokaryotic chromosome	3.4045	34	GCA_000215935.3	119	3	116	0.97479	0.97479	1	118	0.991597	0.991597	1446	0	0	0	0
Halothece sp. PCC 7418, complete	Bacteria; Terrabacteria group; Cyanobacteria/Melainabacteria group; Cyanobacteria; Oscillatoriophycideae; Chroococcales; Aphanothecaceae; Halothece cluster; Halothece	Prokaryotic chromosome	4.1	41	GCA_000317635.1	147	0	147	1	1	0	146	0.993197	1	64182	0	63997	0.997118	1
Hirschia maritima DSM 19733 F551DRAFT_scaffold00001.1, whole genome shotgun	Bacteria; Proteobacteria; Alphaproteobacteria; Rhodobacterales; Hyphomonadaceae; Hirschia	Prokaryotic chromosome	3	30	GCF_000378345.1	115	0	115	1	1	1	114	0.991304	0.991304	4852	0	6	0.0012366	1
Hoeflea marina strain DSM 16791 Ga0244531_101, whole genome shotgun	Bacteria; Proteobacteria; Alphaproteobacteria; Rhizobiales; Phyllobacteriaceae; Hoeflea	Prokaryotic chromosome	5.26197	21	GCF_003182275.1	196	0	196	1	1	0	196	1	1	4208	0	3	0.000712928	1
Hoyosella altamirensis strain NBRC 109631, whole genome shotgun	Bacteria; Terrabacteria group; Actinobacteria; Actinobacteria; Corynebacteriales; Mycobacteriaceae; Hoyosella	Prokaryotic chromosome	4.8751	55	GCF_001653095.1	184	4	180	0.978261	0.978261	0	184	1	1	1382	0	0	0	0
Hydrocarboniphaga effusa AP103 245_1, whole genome shotgun	Bacteria; Proteobacteria; Gammaproteobacteria; Nevskiales; Sinobacteraceae; Hydrocarboniphaga	Prokaryotic chromosome	4.9	49	GCF_000271305.1	183	0	183	1	1	0	183	1	1	19078	0	12	0.000628997	1
Hydrogenedentes bacterium JGI 0000039-J10 NKB19_1DRAFT_contig_119.120_C, whole genome shotgun	Bacteria; FCB group; Candidatus Hydrogenedentes	Prokaryotic chromosome	2.92405	120	GCA_000380785.1	113	0	113	1	1	0	46	0.40708	1	372	0	0	0	0
Hydrogenobacter hydrogenophilus strain DSM 2913, whole genome shotgun	Bacteria; Aquificae; Aquificae; Aquificales; Aquificaceae; Hydrogenobacter	Prokaryotic chromosome	0.8	8	GCF_900215655.1	58	0	58	1	1	0	58	1	1	1252	0	5	0.00399361	1
Hyella patelloides LEGE 07179 isolate 1, whole genome shotgun	Bacteria; Terrabacteria group; Cyanobacteria/Melainabacteria group; Cyanobacteria; Pleurocapsales; Hyellaceae; Hyella	Prokaryotic chromosome	8.0637	675	GCF_900659865.1	301	0	301	1	1	0	301	1	1	216	0	0	0	0
Ideonella sp. B508-1 DNA, contig; IB508.C631, whole genome shotgun	Bacteria; Proteobacteria; Betaproteobacteria; Burkholderiales; Burkholderiales genera incertae sedis; Ideonella	Prokaryotic chromosome	4.93675	631	GCA_000333615.1	187	0	187	1	1	0	187	1	1	150	0	0	0	0
Ignavibacteria bacterium GWA2_54_16 gwa2_scaffold_10149, whole genome shotgun	Bacteria; FCB group; Bacteroidetes/Chlorobi group; Ignavibacteriae; Ignavibacteria	Prokaryotic chromosome	2.30296	117	GCA_001802215.1	82	2	80	0.97561	0.97561	0	81	0.987805	1	302	0	0	0	0
Ignavibacteria bacterium RIFOXYA2_FULL_37_17 rifoxya2_full_scaffold_10045, whole genome shotgun	Bacteria; FCB group; Bacteroidetes/Chlorobi group; Ignavibacteriae; Ignavibacteria	Prokaryotic chromosome	1.90815	767	GCA_001802995.1	76	0	76	1	1	0	75	0.986842	1	28	0	0	0	0
Ignavibacteria bacterium RIFOXYC2_FULL_38_25 rifoxyc2_full_scaffold_11, whole genome shotgun	Bacteria; FCB group; Bacteroidetes/Chlorobi group; Ignavibacteriae; Ignavibacteria	Prokaryotic chromosome	4.40533	22	GCA_001803165.1	161	0	161	1	1	0	161	1	1	2864	0	0	0	0
Ilumatobacter coccineus YM16-304 DNA, complete	Bacteria; Terrabacteria group; Actinobacteria; Acidimicrobiia; Acidimicrobiales; Ilumatobacteraceae; Ilumatobacter	Prokaryotic chromosome	4.8	48	GCF_000348785.1	178	0	178	1	1	0	178	1	1	80224	0	80076	0.998155	1
Kluyvera cryocrescens NBRC 102467, whole genome shotgun	Bacteria; Proteobacteria; Gammaproteobacteria; Enterobacterales; Enterobacteriaceae; Kluyvera	Prokaryotic chromosome	5.04466	101	GCF_001571285.1	178	0	178	1	1	0	178	1	1	692	0	6	0.00867052	1
Kosakonia sp. S42 NODE_100_length_379_cov_45.542683, whole genome shotgun	Bacteria; Proteobacteria; Gammaproteobacteria; Enterobacterales; Enterobacteriaceae; Kosakonia	Prokaryotic chromosome	5.3886	140	GCF_016624785.1	195	0	195	1	1	0	195	1	1	598	0	0	0	0
Kosmotoga arenicorallina S304 contig_1, whole genome shotgun	Bacteria; Thermotogae; Thermotogae; Kosmotogales; Kosmotogaceae; Kosmotoga	Prokaryotic chromosome	2.11363	40	GCF_001636545.1	76	1	75	0.986842	0.986842	0	70	0.921053	1	1178	0	0	0	0
Kribbella sandramycini strain ATCC 39419 NODE_10_length_305814_cov_156.625051, whole genome shotgun	Bacteria; Terrabacteria group; Actinobacteria; Actinobacteria; Propionibacteriales; Nocardioidaceae; Kribbella	Prokaryotic chromosome	8.10558	34	GCF_013131805.1	302	0	302	1	1	0	302	1	1	3618	0	3	0.000829187	1
Kribbella sp. VKM Ac-2570 Ga0310568_11, whole genome shotgun	Bacteria; Terrabacteria group; Actinobacteria; Actinobacteria; Propionibacteriales; Nocardioidaceae; Kribbella	Prokaryotic chromosome	8.1	81	GCF_004365875.1	296	0	296	1	1	0	296	1	1	24434	0	30	0.0012278	1
Lachnoanaerobaculum sp. ICM7 ctg120007550942, whole genome shotgun	Bacteria; Terrabacteria group; Firmicutes; Clostridia; Clostridiales; Lachnospiraceae; Lachnoanaerobaculum	Prokaryotic chromosome	2.77996	38	GCA_000287675.1	107	0	107	1	1	0	107	1	1	1134	0	0	0	0
Lacisediminihabitans sp. G11-30 Scaffold1, whole genome shotgun	Bacteria; Terrabacteria group; Actinobacteria; Actinobacteria; Micrococcales; Microbacteriaceae; Lacisediminihabitans	Prokaryotic chromosome	3.2	32	GCF_016634425.1	126	0	126	1	1	0	126	1	1	8434	0	3	0.000355703	1
Lactobacillus paracasei subsp. paracasei 8700:2, complete	Bacteria; Terrabacteria group; Firmicutes; Bacilli; Lactobacillales; Lactobacillaceae; Lactobacillus	Prokaryotic chromosome	2.98633	31	GCA_000155515.2	112	0	112	1	1	0	112	1	1	14438	0	14119	0.977906	1
Latescibacteria bacterium DG_63 16964, whole genome shotgun	Bacteria; FCB group; Candidatus Latescibacteria	Prokaryotic chromosome	3.51971	83	GCA_001302905.1	126	1	125	0.992063	0.992063	2	45	0.357143	0.957447	620	0	0	0	0
Lentisphaerae bacterium GWF2_57_35 gwf2_scaffold_104, whole genome shotgun	Bacteria; PVC group; Lentisphaerae	Prokaryotic chromosome	5.05268	74	GCA_001804865.1	187	0	187	1	1	0	187	1	1	1208	0	0	0	0
Leptonema illini strain 56270 Contig001, whole genome shotgun	Bacteria; Spirochaetes; Spirochaetia; Leptospirales; Leptospiraceae; Leptonema	Prokaryotic chromosome	4.42775	121	GCA_002009735.1	163	0	163	1	1	0	163	1	1	606	0	0	0	0
Leptotrichia goodfellowii F0264 contig00164, whole genome shotgun	Bacteria; Fusobacteria; Fusobacteriia; Fusobacteriales; Leptotrichiaceae; Leptotrichia	Prokaryotic chromosome	4.5743	415	GCA_000176335.1	79	0	79	1	1	0	79	1	1	164	0	0	0	0
Limnohabitans sp. Rim28 LimC-Rim28-C1, whole genome shotgun	Bacteria; Proteobacteria; Betaproteobacteria; Burkholderiales; Comamonadaceae; Limnohabitans	Prokaryotic chromosome	3.40725	67	GCA_000293865.2	118	0	118	1	1	0	118	1	1	730	0	1	0.00136986	1
Luteimonas gilva strain H23 H23_1, whole genome shotgun	Bacteria; Proteobacteria; Gammaproteobacteria; Xanthomonadales; Xanthomonadaceae; Luteimonas	Prokaryotic chromosome	3.6	36	GCF_005239095.1	140	0	140	1	1	0	140	1	1	13214	0	15	0.00113516	1
Marinilabilia sp. WTE strain WTE16 Scaffold1, whole genome shotgun	Bacteria; FCB group; Bacteroidetes/Chlorobi group; Bacteroidetes; Bacteroidia; Marinilabiliales; Marinilabiliaceae; Marinilabilia	Prokaryotic chromosome	5.37774	59	GCF_003121985.1	193	0	193	1	1	0	193	1	1	1314	0	0	0	0
Marinimicrobia bacterium JGI 0000059-L03 J0000059L03DRAFT_redundant_region_1.41_C, whole genome shotgun	Bacteria; FCB group; Candidatus Marinimicrobia	Prokaryotic chromosome	0.59765	41	GCA_000365325.1	21	0	21	1	1	0	21	1	1	232	0	0	0	0
Marinimicrobium koreense strain DSM 16974 Ga0244674_11, whole genome shotgun	Bacteria; Proteobacteria; Gammaproteobacteria; Cellvibrionales; Cellvibrionaceae; Marinimicrobium	Prokaryotic chromosome	3.7	37	GCF_003762925.1	135	0	135	1	1	0	135	1	1	9518	0	12	0.00126077	1
Marinobacter sp. LQ44 chromosome, complete	Bacteria; Proteobacteria; Gammaproteobacteria; Alteromonadales; Alteromonadaceae; Marinobacter	Prokaryotic chromosome	4.4	44	GCA_001447155.2	161	0	161	1	1	0	161	1	1	68034	0	67875	0.997663	1
Marinomonas mediterranea MMB-1 chromosome, complete	Bacteria; Proteobacteria; Gammaproteobacteria; Oceanospirillales; Oceanospirillaceae; Marinomonas	Prokaryotic chromosome	4.6	46	GCA_000192865.1	182	4	178	0.978022	0.978022	1	180	0.989011	0.994475	70856	0	70773	0.998829	1
Martelella limonii strain NBRC 109441 NODE_1, whole genome shotgun	Bacteria; Proteobacteria; Alphaproteobacteria; Rhizobiales; Aurantimonadaceae; Martelella	Prokaryotic chromosome	4.53938	40	GCF_013344475.1	160	0	160	1	1	0	160	1	1	1886	0	0	0	0
Mesoflavibacter sabulilitoris strain KCTC 42117 119, whole genome shotgun	Bacteria; FCB group; Bacteroidetes/Chlorobi group; Bacteroidetes; Flavobacteriia; Flavobacteriales; Flavobacteriaceae; Mesoflavibacter	Prokaryotic chromosome	3.1107	27	GCF_003008435.1	112	0	112	1	1	0	112	1	1	1700	0	6	0.00352941	1
Methylacidiphilum infernorum V4, complete	Bacteria; PVC group; Verrucomicrobia; Methylacidiphilae; Methylacidiphilales; Methylacidiphilaceae; Methylacidiphilum	Prokaryotic chromosome	2.2	22	GCF_000019665.1	88	0	88	1	1	0	88	1	1	34764	0	34740	0.99931	1
Methylacidiphilum kamchatkense Kam1 contig00001, whole genome shotgun	Bacteria; PVC group; Verrucomicrobia; Methylacidiphilae; Methylacidiphilales; Methylacidiphilaceae; Methylacidiphilum	Prokaryotic chromosome	2.21064	41	GCF_000817245.1	79	0	79	1	1	0	75	0.949367	1	820	0	0	0	0
Methylocapsa palsarum strain NE2, whole genome shotgun	Bacteria; Proteobacteria; Alphaproteobacteria; Rhizobiales; Beijerinckiaceae; Methylocapsa	Prokaryotic chromosome	4.1053	78	GCF_900114285.1	151	0	151	1	1	0	151	1	1	810	0	1	0.00123457	1
Methylotenera versatilis 301 chromosome, complete	Bacteria; Proteobacteria; Betaproteobacteria; Nitrosomonadales; Methylophilaceae; Methylotenera	Prokaryotic chromosome	3	30	GCA_000093025.1	117	0	117	1	1	0	117	1	1	45494	0	45486	0.999824	1
Methylovulum miyakonense HT12 MetmiDRAFT_scaffold1.1, whole genome shotgun	Bacteria; Proteobacteria; Gammaproteobacteria; Methylococcales; Methylococcaceae; Methylovulum	Prokaryotic chromosome	4.6	46	GCA_000384075.1	180	0	180	1	1	0	180	1	1	67550	0	428	0.00633605	1
Microgenomates bacterium SCGC AAA011-L05 A11L05DRAFT_redundant_region_0.18_C, whole genome shotgun	Bacteria; Bacteria incertae sedis; Bacteria candidate phyla; Patescibacteria group; Microgenomates group; Candidatus Microgenomates	Prokaryotic chromosome	0.470879	18	GCA_000402875.1	18	0	18	1	1	0	18	1	1	420	0	0	0	0
Microgenomates group bacterium GW2011_GWB1_45_17 UX00_C0001, whole genome shotgun	Bacteria; Bacteria incertae sedis; Bacteria candidate phyla; Patescibacteria group; Microgenomates group; Candidatus Microgenomates	Prokaryotic chromosome	0.94837	21	GCA_001001445.1	38	1	37	0.973684	0.973684	0	36	0.947368	1	776	0	2	0.00257732	1
Mycoplasma haemofelis str. Langford 1, complete genome	Bacteria; Terrabacteria group; Tenericutes; Mollicutes; Mycoplasmatales; Mycoplasmataceae; Mycoplasma	Prokaryotic chromosome	1.1	11	GCA_000200735.1	42	4	38	0.904762	0.904762	21	6	0.142857	0.222222	18932	0	18873	0.996884	1
Mycoplasma hyopneumoniae 168-L, complete	Bacteria; Terrabacteria group; Tenericutes; Mollicutes; Mycoplasmatales; Mycoplasmataceae; Mycoplasma	Prokaryotic chromosome	0.9	9	GCA_000400855.1	33	0	33	1	1	0	33	1	1	13708	0	13497	0.984608	1
Mycoplasma penetrans HF-2 DNA, complete	Bacteria; Terrabacteria group; Tenericutes; Mollicutes; Mycoplasmatales; Mycoplasmataceae; Mycoplasma	Prokaryotic chromosome	1.3	13	GCA_000011225.1	50	2	48	0.96	0.96	1	30	0.6	0.967742	19358	0	19290	0.996487	1
Nakamurella multipartita DSM 44233, complete	Bacteria; Terrabacteria group; Actinobacteria; Actinobacteria; Nakamurellales; Nakamurellaceae; Nakamurella	Prokaryotic chromosome	6	60	GCF_000024365.1	219	0	219	1	1	0	219	1	1	94534	0	94094	0.995346	1
Nannocystis exedens strain DSM 71 utg4, whole genome shotgun	Bacteria; Proteobacteria; delta/epsilon subdivisions; Deltaproteobacteria; Myxococcales; Nannocystineae; Nannocystaceae; Nannocystis	Prokaryotic chromosome	11.9	119	GCA_002343915.1	434	1	433	0.997696	0.997696	0	434	1	1	104788	0	313	0.00298698	1
Nitrincola alkalilacustris strain NCAIM B.02612 Scaffold1, whole genome shotgun	Bacteria; Proteobacteria; Gammaproteobacteria; Oceanospirillales; Oceanospirillaceae; Nitrincola	Prokaryotic chromosome	4.06399	25	GCF_008973755.1	144	0	144	1	1	0	144	1	1	2496	0	4	0.00160256	1
Nitrosospira briensis C-128, complete	Bacteria; Proteobacteria; Betaproteobacteria; Nitrosomonadales; Nitrosomonadaceae; Nitrosospira	Prokaryotic chromosome	3.2	32	GCF_000619905.2	123	0	123	1	1	0	123	1	1	45972	0	45926	0.998999	1
Nitrosospira multiformis ATCC 25196 strain Nl13 genome assembly, contig; Ga0111715_167, whole genome shotgun	Bacteria; Proteobacteria; Betaproteobacteria; Nitrosomonadales; Nitrosomonadaceae; Nitrosospira	Prokaryotic chromosome	3.15752	72	GCA_900108135.1	119	0	119	1	1	0	119	1	1	632	0	0	0	0
Nitrospinae bacterium RIFCSPLOWO2_01_FULL_39_10 rifcsplowo2_01_scaffold_100883, whole genome shotgun	Bacteria; Nitrospinae/Tectomicrobia group; Nitrospinae	Prokaryotic chromosome	2.03885	202	GCA_001804965.1	84	0	84	1	1	0	25	0.297619	1	148	0	0	0	0
Nitrospinae bacterium RIFCSPLOWO2_12_FULL_47_7 rifcsplowo2_12_scaffold_100030, whole genome shotgun	Bacteria; Nitrospinae/Tectomicrobia group; Nitrospinae	Prokaryotic chromosome	1.45066	650	GCA_001803615.1	50	0	50	1	1	0	50	1	1	32	0	0	0	0
Nitrospira bacterium SG8_35_4 WOR_8-12_747, whole genome shotgun	Bacteria; Nitrospirae; Nitrospira	Prokaryotic chromosome	2.69211	292	GCA_001303405.1	97	0	97	1	1	0	63	0.649485	1	154	0	0	0	0
Nitrospirae bacterium CG2_30_70_394 cg2_3.0_scaffold_1654_c, whole genome shotgun	Bacteria; Nitrospirae	Prokaryotic chromosome	2.64624	182	GCA_001873295.1	96	0	96	1	1	0	96	1	1	250	0	0	0	0
Nitrospirae bacterium GWC2_57_13 gwc2_scaffold_10776, whole genome shotgun	Bacteria; Nitrospirae	Prokaryotic chromosome	3.31993	105	GCA_001805055.1	124	0	124	1	1	0	118	0.951613	1	428	0	0	0	0
Nitrospirae bacterium RBG_13_43_8 RBG_13_scaffold_10039, whole genome shotgun	Bacteria; Nitrospirae	Prokaryotic chromosome	2.60836	227	GCA_001803785.1	102	0	102	1	1	0	44	0.431373	1	168	0	0	0	0
Nitrospirae bacterium RIFCSPHIGHO2_01_FULL_66_17 rifcsphigho2_01_scaffold_10191, whole genome shotgun	Bacteria; Nitrospirae	Prokaryotic chromosome	1.40724	85	GCA_001803875.1	51	0	51	1	1	0	51	1	1	200	0	0	0	0
Niveispirillum lacus strain 1-14 C1063, whole genome shotgun	Bacteria; Proteobacteria; Alphaproteobacteria; Rhodospirillales; Rhodospirillaceae; Niveispirillum	Prokaryotic chromosome	4.97323	32	GCF_002251795.1	179	0	179	1	1	0	179	1	1	2356	0	0	0	0
Nocardiopsis alba ATCC BAA-2165, complete	Bacteria; Terrabacteria group; Actinobacteria; Actinobacteria; Streptosporangiales; Nocardiopsaceae; Nocardiopsis	Prokaryotic chromosome	5.8	58	GCA_000294515.1	217	0	217	1	1	0	217	1	1	84398	0	84193	0.997571	1
Oceanimonas sp. GK1, complete	Bacteria; Proteobacteria; Gammaproteobacteria; Aeromonadales; Aeromonadaceae; Oceanimonas	Prokaryotic chromosome	3.5	35	GCA_000243075.1	136	0	136	1	1	0	136	1	1	17856	0	17830	0.998544	1
Oceanithermus desulfurans NBRC 100063 sequence01, whole genome shotgun	Bacteria; Terrabacteria group; Deinococcus-Thermus; Deinococci; Thermales; Thermaceae; Oceanithermus	Prokaryotic chromosome	2.43117	37	GCF_007991015.1	93	0	93	1	1	0	93	1	1	1066	0	0	0	0
Omnitrophica bacterium RBG_13_46_9 RBG_13_scaffold_10459, whole genome shotgun	Bacteria; PVC group; Candidatus Omnitrophica	Prokaryotic chromosome	2.04538	86	GCA_001804045.1	81	0	81	1	1	0	77	0.950617	1	484	0	0	0	0
Omnitrophica bacterium RIFCSPHIGHO2_02_FULL_51_18 rifcsphigho2_02_scaffold_1026, whole genome shotgun	Bacteria; PVC group; Candidatus Omnitrophica	Prokaryotic chromosome	1.52665	69	GCA_001804125.1	57	0	57	1	1	0	57	1	1	374	0	0	0	0
Omnitrophica bacterium RIFCSPLOWO2_01_FULL_45_10b rifcsplowo2_01_scaffold_101594, whole genome shotgun	Bacteria; PVC group; Candidatus Omnitrophica	Prokaryotic chromosome	1.84359	75	GCA_001804205.1	64	0	64	1	1	0	64	1	1	334	0	0	0	0
Omnitrophica bacterium SCGC AAA257-O07 A257O7DRAFT_redundant_region_2.60_C, whole genome shotgun	Bacteria; PVC group; Candidatus Omnitrophica	Prokaryotic chromosome	0.767845	60	GCA_000402985.1	25	0	25	1	1	0	25	1	1	196	0	0	0	0
Omnitrophica WOR_2 bacterium GWB2_45_9 gwb2_scaffold_10027, whole genome shotgun	Bacteria; PVC group; Candidatus Omnitrophica	Prokaryotic chromosome	0.776603	82	GCA_001804445.1	30	0	30	1	1	0	30	1	1	158	0	0	0	0
Omnitrophica WOR_2 bacterium RBG_13_41_10 RBG_13_scaffold_118, whole genome shotgun	Bacteria; PVC group; Candidatus Omnitrophica	Prokaryotic chromosome	1.29887	22	GCA_001805465.1	47	0	47	1	1	0	47	1	1	1126	0	0	0	0
Omnitrophica WOR_2 bacterium RIFCSPHIGHO2_02_FULL_63_39 rifcsphigho2_02_scaffold_1214, whole genome shotgun	Bacteria; PVC group; Candidatus Omnitrophica	Prokaryotic chromosome	1.3951	61	GCA_001805685.1	52	0	52	1	1	0	52	1	1	326	0	0	0	0
Oscillatoria nigro-viridis PCC 7112, complete	Bacteria; Terrabacteria group; Cyanobacteria/Melainabacteria group; Cyanobacteria; Oscillatoriophycideae; Oscillatoriales; Oscillatoriaceae; Oscillatoria	Prokaryotic chromosome	8.08188	82	GCF_000317475.1	305	1	304	0.996721	0.996721	0	305	1	1	19904	0	19817	0.995629	1
Ottowia beijingensis strain GCS-AN-3 tig00000001, whole genome shotgun	Bacteria; Proteobacteria; Betaproteobacteria; Burkholderiales; Comamonadaceae; Ottowia	Prokaryotic chromosome	4.1	41	GCF_013423955.1	153	0	153	1	1	0	153	1	1	17074	0	223	0.0130608	1
Oxynema sp. CENA135 scaffold1_cov0_pilon, whole genome shotgun	Bacteria; Terrabacteria group; Cyanobacteria/Melainabacteria group; Cyanobacteria; Oscillatoriophycideae; Oscillatoriales; Microcoleaceae; Oxynema	Prokaryotic chromosome	6	60	GCF_016632315.1	226	0	226	1	1	0	226	1	1	8772	0	9	0.00102599	1
Paenibacillus sabinae T27, complete	Bacteria; Terrabacteria group; Firmicutes; Bacilli; Bacillales; Paenibacillaceae; Paenibacillus	Prokaryotic chromosome	5.2	52	GCA_000612505.1	187	0	187	1	1	0	187	1	1	79154	0	79019	0.998294	1
Paludibacterium purpuratum strain CECT 8976 Ga0244630_101, whole genome shotgun	Bacteria; Proteobacteria; Betaproteobacteria; Neisseriales; Chromobacteriaceae; Paludibacterium	Prokaryotic chromosome	4.03603	34	GCF_004363805.1	146	0	146	1	1	0	146	1	1	1848	0	1	0.000541126	1
Pantoea sp. Pent Pentatomidae_sp_symbiont_contig_1, whole genome shotgun	Bacteria; Proteobacteria; Gammaproteobacteria; Enterobacterales; Erwiniaceae; Pantoea	Prokaryotic chromosome	4.31351	102	GCA_016643535.1	175	0	175	1	1	0	175	1	1	610	0	3	0.00491803	1
Parapedobacter sp. ISTM3 1, whole genome shotgun	Bacteria; FCB group; Bacteroidetes/Chlorobi group; Bacteroidetes; Sphingobacteriia; Sphingobacteriales; Sphingobacteriaceae; Parapedobacter	Prokaryotic chromosome	5.33696	89	GCF_016533505.1	199	0	199	1	1	0	199	1	1	1006	0	0	0	0
Parcubacteria bacterium DG_74_1 15826, whole genome shotgun	Bacteria; Bacteria incertae sedis; Bacteria candidate phyla; Patescibacteria group; Parcubacteria group; Candidatus Parcubacteria	Prokaryotic chromosome	0.534519	13	GCA_001303125.1	20	0	20	1	1	0	19	0.95	1	934	0	0	0	0
Parcubacteria group bacterium isolate NC_groundwater_1207_Ag_S-0.1um_49_116 S_p1_S3_coassembly_k141_2020963, whole genome shotgun	Bacteria; Bacteria incertae sedis; Bacteria candidate phyla; Patescibacteria group; Parcubacteria group; Candidatus Parcubacteria	Prokaryotic chromosome	0.5	5	GCA_016204045.1	24	7	17	0.708333	0.708333	2	10	0.416667	0.833333	2642	0	0	0	0
Patulibacter medicamentivorans strain I11 contig353, whole genome shotgun	Bacteria; Terrabacteria group; Actinobacteria; Thermoleophilia; Solirubrobacterales; Patulibacteraceae; Patulibacter	Prokaryotic chromosome	5.0925	353	GCF_000240225.1	182	1	181	0.994505	0.994505	0	182	1	1	210	0	0	0	0
Pelotomaculum thermopropionicum SI DNA, complete	Bacteria; Terrabacteria group; Firmicutes; Clostridia; Clostridiales; Peptococcaceae; Pelotomaculum	Prokaryotic chromosome	3	30	GCA_000010565.1	108	0	108	1	1	0	108	1	1	47764	0	47719	0.999058	1
Peptostreptococcaceae bacterium AS15 ctg120005099211, whole genome shotgun	Bacteria; Terrabacteria group; Firmicutes; Clostridia; Clostridiales; Peptostreptococcaceae	Prokaryotic chromosome	2.65464	52	GCA_000287695.1	103	7	96	0.932039	0.932039	0	103	1	1	650	0	0	0	0
Phaeodactylibacter luteus strain KCTC 42180, whole genome shotgun	Bacteria; FCB group; Bacteroidetes/Chlorobi group; Bacteroidetes; Saprospiria; Saprospirales; Haliscomenobacteraceae; Phaeodactylibacter	Prokaryotic chromosome	6.01153	301	GCF_007993045.1	207	0	207	1	1	0	206	0.995169	1	314	0	0	0	0
Phycisphaerae bacterium isolate AS06rmzACSIP_597 106339_AS06, whole genome shotgun	Bacteria; PVC group; Planctomycetes; Phycisphaerae	Prokaryotic chromosome	4.44942	122	GCA_012729015.1	170	2	168	0.988235	0.988235	0	170	1	1	540	0	0	0	0
Phycisphaerae bacterium SM23_33 WORSMTZ_10052, whole genome shotgun	Bacteria; PVC group; Planctomycetes; Phycisphaerae	Prokaryotic chromosome	3.42671	322	GCA_001303665.1	133	0	133	1	1	0	133	1	1	146	0	0	0	0
Porphyromonas gingivalis W83, complete	Bacteria; FCB group; Bacteroidetes/Chlorobi group; Bacteroidetes; Bacteroidia; Bacteroidales; Porphyromonadaceae; Porphyromonas	Prokaryotic chromosome	2.3	23	GCA_000007585.1	85	0	85	1	1	0	85	1	1	40866	0	40128	0.981941	1
Pseudochelatococcus contaminans strain DSM 28760 Ga0373298_01, whole genome shotgun	Bacteria; Proteobacteria; Alphaproteobacteria; Rhizobiales; Beijerinckiaceae; Pseudochelatococcus	Prokaryotic chromosome	4.11541	46	GCA_014195635.1	157	0	157	1	1	0	157	1	1	1484	0	4	0.00269542	1
Pseudonocardia sp. EC080619-01, complete	Bacteria; Terrabacteria group; Actinobacteria; Actinobacteria; Pseudonocardiales; Pseudonocardiaceae; Pseudonocardia	Prokaryotic chromosome	7.1	71	GCA_001420995.1	273	0	273	1	1	0	273	1	1	34842	0	34251	0.983038	1
Psychrobacter cryohalolentis K5, complete	Bacteria; Proteobacteria; Gammaproteobacteria; Pseudomonadales; Moraxellaceae; Psychrobacter	Prokaryotic chromosome	3.04122	31	GCA_000013905.1	124	0	124	1	1	0	124	1	1	23560	0	23495	0.997241	1
Rhodobacteraceae bacterium CG2_30_10_405 cg_3.0_sub100_scaffold_1011_c, whole genome shotgun	Bacteria; Proteobacteria; Alphaproteobacteria; Rhodobacterales; Rhodobacteraceae	Prokaryotic chromosome	2.0454	790	GCA_001873855.1	81	0	81	1	1	0	81	1	1	42	0	0	0	0
Rhodobacteraceae bacterium F11138 scaffold_1, whole genome shotgun	Bacteria; Proteobacteria; Alphaproteobacteria; Rhodobacterales; Rhodobacteraceae	Prokaryotic chromosome	4.48259	28	GCA_016521575.1	164	0	164	1	1	0	164	1	1	2290	0	1	0.000436681	1
Rhodothermus profundi strain DSM 22212, whole genome shotgun	Bacteria; FCB group; Bacteroidetes/Chlorobi group; Bacteroidetes; Bacteroidetes Order II. Incertae sedis; Rhodothermaceae; Rhodothermus	Prokaryotic chromosome	2.5	25	GCF_900142415.1	112	0	112	1	1	0	112	1	1	2752	0	0	0	0
Rivularia sp. PCC 7116, complete	Bacteria; Terrabacteria group; Cyanobacteria/Melainabacteria group; Cyanobacteria; Nostocales; Rivulariaceae; Rivularia	Prokaryotic chromosome	8.63031	88	GCA_000316665.1	320	0	320	1	1	0	320	1	1	69856	0	69599	0.996321	1
Romboutsia sp. CE17 chromosome, complete	Bacteria; Terrabacteria group; Firmicutes; Clostridia; Clostridiales; Peptostreptococcaceae; Romboutsia	Prokaryotic chromosome	3.1	31	GCF_012317385.1	119	10	109	0.915966	0.915966	0	119	1	1	46646	0	313	0.00671011	1
Roseibacillus ishigakijimensis strain KCTC 12986 scaffold_100_1219, whole genome shotgun	Bacteria; PVC group; Verrucomicrobia; Verrucomicrobiae; Verrucomicrobiales; Verrucomicrobiaceae; Roseibacillus	Prokaryotic chromosome	4.14156	192	GCF_016595415.1	144	0	144	1	1	0	144	1	1	482	0	0	0	0
Rubritalea profundi strain SAORIC-165 scaffold00001, whole genome shotgun	Bacteria; PVC group; Verrucomicrobia; Verrucomicrobiae; Verrucomicrobiales; Rubritaleaceae; Rubritalea	Prokaryotic chromosome	4.1	41	GCF_002954445.1	154	3	151	0.980519	0.980519	0	153	0.993506	1	15892	0	7	0.000440473	1
Rudanella paleaurantiibacter strain HX-22-17 Scaffold10_1, whole genome shotgun	Bacteria; FCB group; Bacteroidetes/Chlorobi group; Bacteroidetes; Cytophagia; Cytophagales; Cytophagaceae; Rudanella	Prokaryotic chromosome	6.72408	34	GCF_009184635.1	246	0	246	1	1	0	246	1	1	3384	0	6	0.00177305	1
Ruegeria mediterranea M17 strain CECT 7615, whole genome shotgun	Bacteria; Proteobacteria; Alphaproteobacteria; Rhodobacterales; Rhodobacteraceae; Ruegeria	Prokaryotic chromosome	5.27896	49	GCF_900302455.1	187	0	187	1	1	0	187	1	1	1688	0	0	0	0
Ruminobacter sp. RM87 T489DRAFT_scaffold00001.1_C, whole genome shotgun	Bacteria; Proteobacteria; Gammaproteobacteria; Aeromonadales; Succinivibrionaceae; Ruminobacter	Prokaryotic chromosome	2.86167	123	GCA_000701925.1	97	2	95	0.979381	0.979381	0	97	1	1	358	0	0	0	0
Saccharopolyspora sp. HNM0986 NODE_10_length_275939_cov_68.081565_cov_68.081565, whole genome shotgun	Bacteria; Terrabacteria group; Actinobacteria; Actinobacteria; Pseudonocardiales; Pseudonocardiaceae; Saccharopolyspora	Prokaryotic chromosome	6.39717	34	GCF_016526145.1	251	0	251	1	1	0	251	1	1	2990	0	12	0.00401338	1
SAR406 cluster bacterium JGI 0000039-D08 genomic scaffold SAR406_1DRAFT_contig_19.20, whole genome shotgun	Bacteria; FCB group; Candidatus Marinimicrobia	Prokaryotic chromosome	2.39083	106	GCA_000405265.1	87	0	87	1	1	0	87	1	1	346	0	0	0	0
Sediminibacillus terrae strain JSM 102062 NODE_1, whole genome shotgun	Bacteria; Terrabacteria group; Firmicutes; Bacilli; Bacillales; Bacillaceae; Sediminibacillus	Prokaryotic chromosome	4.09376	29	GCF_009602435.1	160	0	160	1	1	0	160	1	1	2148	0	6	0.0027933	1
Segniliparus rugosus ATCC BAA-974 acqcO-supercont2.1, whole genome shotgun	Bacteria; Terrabacteria group; Actinobacteria; Actinobacteria; Corynebacteriales; Segniliparaceae; Segniliparus	Prokaryotic chromosome	3.5	35	GCF_000185725.2	135	0	135	1	1	0	135	1	1	27542	0	32	0.00116186	1
Senegalimassilia anaerobia JC110, type strain JC110T, genomic scaffold, scaffold00002, whole genome shotgun	Bacteria; Terrabacteria group; Actinobacteria; Coriobacteriia; Coriobacteriales; Coriobacteriaceae; Senegalimassilia	Prokaryotic chromosome	2.39802	30	GCA_000236865.1	92	0	92	1	1	0	92	1	1	1106	0	0	0	0
Serratia sp. AS13, complete	Bacteria; Proteobacteria; Gammaproteobacteria; Enterobacterales; Yersiniaceae; Serratia	Prokaryotic chromosome	5.4	54	GCA_000214805.1	191	0	191	1	1	0	191	1	1	81480	0	80869	0.992501	1
Shigella flexneri 3a strain 888048 chromosome, complete	Bacteria; Proteobacteria; Gammaproteobacteria; Enterobacterales; Enterobacteriaceae; Shigella	Prokaryotic chromosome	4.5	45	GCA_016598675.1	163	0	163	1	1	0	163	1	1	64996	2	57186	0.879839	0.999965
Smithella sp. F21 contig_1, whole genome shotgun	Bacteria; Proteobacteria; delta/epsilon subdivisions; Deltaproteobacteria; Syntrophobacterales; Syntrophaceae; Smithella	Prokaryotic chromosome	1.6336	245	GCA_000747085.1	64	0	64	1	1	0	64	1	1	78	0	0	0	0
Solitalea koreensis strain DSM 21342, whole genome shotgun	Bacteria; FCB group; Bacteroidetes/Chlorobi group; Bacteroidetes; Sphingobacteriia; Sphingobacteriales; Sphingobacteriaceae; Solitalea	Prokaryotic chromosome	3.34219	23	GCF_900182575.1	121	0	121	1	1	0	121	1	1	2198	0	0	0	0
Spirosoma linguale DSM 74, complete	Bacteria; FCB group; Bacteroidetes/Chlorobi group; Bacteroidetes; Cytophagia; Cytophagales; Cytophagaceae; Spirosoma	Prokaryotic chromosome	8	80	GCA_000024525.1	318	0	318	1	1	0	318	1	1	13826	0	13532	0.978736	1
Streptacidiphilus oryzae TH49 BS73DRAFT_unitig_2_quiver.1_C, whole genome shotgun	Bacteria; Terrabacteria group; Actinobacteria; Actinobacteria; Streptomycetales; Streptomycetaceae; Streptacidiphilus	Prokaryotic chromosome	7.65411	80	GCA_000744815.1	272	0	272	1	1	0	272	1	1	21248	0	74	0.00348268	1
Streptobacillus hongkongensis strain DSM 26322 DSM26322_S22CLC_contig_1, whole genome shotgun	Bacteria; Fusobacteria; Fusobacteriia; Fusobacteriales; Leptotrichiaceae; Streptobacillus	Prokaryotic chromosome	1.46048	164	GCF_001559795.1	55	2	53	0.963636	0.963636	0	54	0.981818	1	168	0	0	0	0
Streptococcus salivarius CCHSS3 complete	Bacteria; Terrabacteria group; Firmicutes; Bacilli; Lactobacillales; Streptococcaceae; Streptococcus	Prokaryotic chromosome	2.2	22	GCA_000253335.1	82	9	73	0.890244	0.890244	0	82	1	1	40054	0	39647	0.989839	1
Sulfurospirillum barnesii SES-3, complete	Bacteria; Proteobacteria; delta/epsilon subdivisions; Epsilonproteobacteria; Campylobacterales; Campylobacteraceae; Sulfurospirillum	Prokaryotic chromosome	2.5	25	GCF_000265295.1	88	0	88	1	1	0	88	1	1	37052	0	37030	0.999406	1
Tepidanaerobacter syntrophicus strain JL, whole genome shotgun	Bacteria; Terrabacteria group; Firmicutes; Clostridia; Thermoanaerobacterales; Thermoanaerobacteraceae; Tepidanaerobacter	Prokaryotic chromosome	2.1	21	GCF_001485475.2	90	0	90	1	1	0	90	1	1	5010	0	3	0.000598802	1
Terrimonas sp. NS-102 Scaffold1, whole genome shotgun	Bacteria; FCB group; Bacteroidetes/Chlorobi group; Bacteroidetes; Chitinophagia; Chitinophagales; Chitinophagaceae; Terrimonas	Prokaryotic chromosome	6.17529	82	GCF_003075435.1	227	0	227	1	1	0	227	1	1	1210	0	0	0	0
Thermobifida halotolerans strain YIM 90462 Scaffold1, whole genome shotgun	Bacteria; Terrabacteria group; Actinobacteria; Actinobacteria; Streptosporangiales; Nocardiopsaceae; Thermobifida	Prokaryotic chromosome	5.45335	74	GCF_001660385.1	200	0	200	1	1	0	200	1	1	1148	0	10	0.0087108	1
Thermocrinis albus DSM 14484, complete	Bacteria; Aquificae; Aquificae; Aquificales; Aquificaceae; Thermocrinis	Prokaryotic chromosome	1.5	15	GCF_000025605.1	57	2	55	0.964912	0.964912	0	57	1	1	25902	0	25880	0.999151	1
Thermodesulfobacterium geofontis OPF15, complete	Bacteria; Thermodesulfobacteria; Thermodesulfobacteria; Thermodesulfobacteriales; Thermodesulfobacteriaceae; Thermodesulfobacterium	Prokaryotic chromosome	1.6	16	GCF_000215975.1	54	0	54	1	1	0	54	1	1	23430	0	23338	0.996073	1
Thermodesulfobacterium hveragerdense DSM 12571 G580DRAFT_scaffold00001.1_C, whole genome shotgun	Bacteria; Thermodesulfobacteria; Thermodesulfobacteria; Thermodesulfobacteriales; Thermodesulfobacteriaceae; Thermodesulfobacterium	Prokaryotic chromosome	1.72959	42	GCA_000423845.1	65	0	65	1	1	0	65	1	1	736	0	0	0	0
Thermomicrobiaceae bacterium isolate CSSed165cm_354 CSSed16-5cm-101234, whole genome shotgun	Bacteria; Terrabacteria group; Chloroflexi; Thermomicrobia; Thermomicrobiales; Thermomicrobiaceae	Prokaryotic chromosome	3.77816	412	GCA_007133615.1	139	0	139	1	1	0	138	0.992806	1	154	0	0	0	0
Thermosipho africanus TCF52B, complete	Bacteria; Thermotogae; Thermotogae; Thermotogales; Fervidobacteriaceae; Thermosipho	Prokaryotic chromosome	2	20	GCA_000021285.1	78	0	78	1	1	0	78	1	1	32592	0	32546	0.998589	1
Thermus antranikianii DSM 12462 G584DRAFT_scaffold00001.1_C, whole genome shotgun	Bacteria; Terrabacteria group; Deinococcus-Thermus; Deinococci; Thermales; Thermaceae; Thermus	Prokaryotic chromosome	2.16515	33	GCF_000423905.1	84	0	84	1	1	0	84	1	1	926	0	4	0.00431965	1
Thiovulum sp. ES ThvES_contig00001.1, whole genome shotgun	Bacteria; Proteobacteria; delta/epsilon subdivisions; Epsilonproteobacteria; Campylobacterales; Helicobacteraceae; Thiovulum	Prokaryotic chromosome	2.08059	206	GCA_000276965.1	75	1	74	0.986667	0.986667	0	74	0.986667	1	182	0	0	0	0
Tistrella sp. isolate SP16 10748, whole genome shotgun	Bacteria; Proteobacteria; Alphaproteobacteria; Rhodospirillales; Rhodospirillaceae; Tistrella	Prokaryotic chromosome	6.63745	68	GCA_002709065.1	253	0	253	1	1	0	253	1	1	1456	0	2	0.00137363	1
TPA_asm; Alicycliphilus sp. UBA7619 UBA7619_contig_101, whole genome shotgun	Bacteria; Proteobacteria; Betaproteobacteria; Burkholderiales; Comamonadaceae	Prokaryotic chromosome	3.9	39	GCA_002484205.1	175	0	175	1	1	0	175	1	1	3974	0	12	0.00301963	1
Tuberibacillus sp. Marseille-P3662, whole genome shotgun	Bacteria; Terrabacteria group; Firmicutes; Bacilli; Bacillales; Sporolactobacillaceae; Tuberibacillus	Prokaryotic chromosome	3.5	35	GCF_900178005.1	127	1	126	0.992126	0.992126	0	127	1	1	9662	0	13	0.00134548	1
Tumebacillus flagellatus strain GST4 Contig001, whole genome shotgun	Bacteria; Terrabacteria group; Firmicutes; Bacilli; Bacillales; Alicyclobacillaceae; Tumebacillus	Prokaryotic chromosome	4.87479	108	GCF_000714935.1	182	1	181	0.994505	0.994505	1	181	0.994505	0.994505	674	0	0	0	0
Turicibacter sp. H121 chromosome, complete	Bacteria; Terrabacteria group; Firmicutes; Erysipelotrichia; Erysipelotrichales; Erysipelotrichaceae; Turicibacter	Prokaryotic chromosome	2.6	26	GCF_001543345.1	88	0	88	1	1	0	88	1	1	38810	0	38717	0.997604	1
uncultured Desulfatiglans sp. isolate IK1 genome assembly, chromosome; TRIP_b, whole genome shotgun	Bacteria; Proteobacteria; delta/epsilon subdivisions; Deltaproteobacteria; Desulfobacterales; Desulfobacteraceae; Desulfatiglans; environmental samples	Prokaryotic chromosome	4.8	48	GCA_900498135.1	174	0	174	1	1	0	173	0.994253	1	69014	0	200	0.00289796	1
Undibacterium sp. 14-3-2 Undi-kigam_1, whole genome shotgun	Bacteria; Proteobacteria; Betaproteobacteria; Burkholderiales; Oxalobacteraceae; Undibacterium	Prokaryotic chromosome	3.7	37	GCF_016595265.1	153	0	153	1	1	0	153	1	1	5226	0	0	0	0
Veillonella parvula DSM 2008, complete	Bacteria; Terrabacteria group; Firmicutes; Negativicutes; Veillonellales; Veillonellaceae; Veillonella	Prokaryotic chromosome	2.1	21	GCA_000024945.1	87	0	87	1	1	0	87	1	1	54936	0	54825	0.997979	1
Weissella ceti strain WS105, complete	Bacteria; Terrabacteria group; Firmicutes; Bacilli; Lactobacillales; Leuconostocaceae; Weissella	Prokaryotic chromosome	1.3	13	GCF_000750535.1	52	3	49	0.942308	0.942308	0	52	1	1	19938	0	19920	0.999097	1
Xanthomonas oryzae ATCC 35933 K396DRAFT_scaffold00180.180, whole genome shotgun	Bacteria; Proteobacteria; Gammaproteobacteria; Xanthomonadales; Xanthomonadaceae; Xanthomonas	Prokaryotic chromosome	9.22394	567	GCA_000482445.1	158	0	158	1	1	0	158	1	1	206	0	0	0	0
Zunongwangia atlantica 22II14-10F7 contig1, whole genome shotgun	Bacteria; FCB group; Bacteroidetes/Chlorobi group; Bacteroidetes; Flavobacteriia; Flavobacteriales; Flavobacteriaceae; Zunongwangia	Prokaryotic chromosome	4.78072	89	GCF_002094855.1	180	0	180	1	1	0	180	1	1	884	0	2	0.00226244	1
