# Supplementary material for: Tracing non-fungal eukaryotic diversity via shotgun metagenomes in the complex mudflat intertidal zones
Source: mSystems. 2025 Jun 12;10(7):e00413-25. doi: 10.1128/msystems.00413-25 (PMC12282072; doi:10.1128/msystems.00413-25)
Supplement: Table S3 — Number of eukaryotic reads recovered by different tools and overlaps. [file msystems.00413-25-s0004.xlsx]

## Sheet: Supplementary table 2
Supplementary Table 3. Number of eukaryotic reads recovered by different tools and overlaps. The number and percentage of consistency between different tools and Kraken2 are also listed. The number of reads for EukRep and Tiara is based on the number of reads after mapping. The number of eukaryotic reads recovered by each tool after normalisation is also listed. Formula: Number of eukaryotic read…
Samples	Number of clean reads	average reads length	EukRep	Tiara	CCMetagen	ET	EC	TC	ETC	EukRep(normalized)	Tiara(normalized)	CCMetagen(normalized)	Number of eukaryotic reads identified by EukRep also by Kraken2	Number of eukaryotic reads identified by EukRep but not by Kraken2	Number of eukaryotic reads identified by EukRep but unclassified by Kraken2	Number of eukaryotic reads identified by Tiara also by Kraken2	Number of eukaryotic reads identified by Tiara but not by Kraken2	Number of eukaryotic reads identified by Tiara but unclassified by Kraken2	Number of eukaryotic reads identified by CCMetagen also by Kraken2	Number of eukaryotic reads identified by CCMetagen but not by Kraken2	Number of eukaryotic reads identified by CCMetagen but unclassified by Kraken2	Percentage of consistency between EukRep and Kraken2	Percentage of consistency between Tiara and Kraken2	Percentage of consistency between CCMetagen and Kraken2
CXD_0801_FDSW210423161-1r	69854428	147.8	1505791	211353	83	130566	15	15	15	2.1877e+06	307066	120.587	56833	221077	1227881	9189	17265	184899	26	35	22	0.204501	0.347358	0.42623
CXD_0802_FDSW210423162-1r	73682086	147.7	1363750	288913	115	168708	5	5	5	1.87968e+06	398213	158.506	49812	193057	1120881	12653	32844	243416	67	40	8	0.205098	0.278106	0.626168
CXD_0803_FDSW210423163-1r	74021185	147.8	1068838	222851	176	118515	65	59	59	1.46546e+06	305545	241.309	46269	147743	874826	12016	25658	185177	103	0	73	0.238485	0.318947	1
CXD_0804_FDSW210423164-1r	82261661	147.8	1464424	311449	146	118515	20	20	20	1.8067e+06	384243	180.124	54693	215543	1194188	13365	35971	262113	83	47	16	0.20239	0.270898	0.638462
CXD_0805_FDSW210423165-1r	74508941	147.8	1033424	240566	350	147916	145	143	143	1.40763e+06	327675	476.734	39344	147754	846326	12246	29417	198903	277	1	72	0.210286	0.29393	0.996403
CXD_0807_FDSW210423167-1r	69905888	148.1	907556	218026	1171	128550	920	919	919	1.31491e+06	315886	1696.6	39915	124553	743088	13416	25431	179179	1052	36	83	0.242692	0.345355	0.966912
CXD_1001_FDSW210423173-1r	67593179	148	1022684	271027	1130	178608	593	582	581	1.53344e+06	406386	1694.36	42718	135988	843978	15290	27912	227825	800	15	315	0.239041	0.353919	0.981595
CXD_1003_FDSW210423175-1r	91889963	148.4	1314064	445316	5368	321261	2779	2661	2660	1.44546e+06	489844	5904.75	64493	169735	1079836	30460	40810	374046	4055	74	1239	0.275343	0.427389	0.982078
CXD_1004_FDSW210423176-1r	72290924	147.8	993128	237851	564	146569	266	263	263	1.39424e+06	333917	791.794	37264	151036	804828	11629	32746	193476	371	43	150	0.197897	0.262062	0.896135
CXD_1007_FDSW210423179-1r	69708178	147.4	950281	257385	465	157911	249	249	249	1.38727e+06	375745	678.833	45312	116092	788877	15267	26697	215421	406	1	58	0.280737	0.363812	0.997543
CXD_1009_FDSW210423181-1r	70369962	147.4	1101623	349051	4255	222973	3510	3506	3504	1.59309e+06	504772	6153.27	49098	159770	892755	40896	22422	285733	3897	39	319	0.235067	0.645883	0.990091
CXD_1015_FDSW210423187-1r	76843101	147.2	1290276	360629	1363	223848	379	365	365	1.71104e+06	478233	1807.48	48594	226609	1015073	17422	58543	284664	1081	38	244	0.176575	0.229342	0.966041
CXD_1201_FDSW210423188-1r	68330320	147.4	1180997	365850	4273	256402	1875	1805	1804	1.75885e+06	544858	6363.75	55125	149187	976685	22214	33407	310229	3169	76	1028	0.269808	0.399382	0.976579
CXD_1202_FDSW210423189-1r	69050448	147.3	1165381	335577	3905	228355	1772	1708	1706	1.71866e+06	494896	5758.95	51450	156234	957697	19947	33569	282061	3055	51	799	0.247732	0.37273	0.98358
CXD_1203_FDSW210423190-1r	65605263	147.3	1304676	367692	5188	256535	2130	2028	2028	2.02513e+06	570734	8052.85	64683	175164	1064829	23881	29617	314194	3805	128	1255	0.269684	0.446391	0.967455
CXD_1213_FDSW210423200-1r	80394086	147.3	1463731	500302	7175	352482	3253	3180	3180	1.85407e+06	633719	9088.38	67659	234409	1161663	28786	61100	410416	5668	28	1479	0.223986	0.32025	0.995084
CXD_1214_FDSW210423201-1r	70735616	147.3	1302884	443362	5906	309659	2761	2666	2666	1.87567e+06	638276	8502.44	62106	198845	1041933	26075	51154	366133	4476	89	1341	0.237999	0.337632	0.980504
CXD_1215_FDSW210423202-1r	70472329	147.4	1174993	342171	2089	225974	781	755	755	1.69672e+06	494104	3016.57	50608	177908	946477	18400	43589	280182	1576	5	508	0.221464	0.296827	0.996837
CXD_0204_FDSW210423206-1r	69729254	147.3	1217657	364708	2245	254993	1067	1041	1040	1.77827e+06	532622	3278.61	50257	164390	1003010	19210	34863	310635	1556	60	629	0.234138	0.35526	0.962871
CXD_0209_FDSW210423211-1r	70928928	147.3	1172476	338298	7148	212799	1816	1785	1782	1.68333e+06	485696	10262.4	56007	170418	946051	20907	38658	278733	6566	64	518	0.247353	0.350995	0.990347
CXD_0210_FDSW210423212-1r	67628621	147.4	1297371	444246	3383	316963	1680	1629	1629	1.95221e+06	668477	5090.56	56913	198292	1042166	23284	48017	372945	2501	22	860	0.223009	0.326559	0.99128
CXD_0213_FDSW210423215-1r	67666385	147.2	1232544	454246	13507	340806	4211	3610	3604	1.85615e+06	684072	20340.9	65341	175932	991271	29243	39986	385017	10878	164	2465	0.270818	0.42241	0.985148
CXD_0214_FDSW210423216-1r	73454614	147.2	1273638	486001	14949	371805	5097	4440	4435	1.76689e+06	674220	20738.5	69188	173322	1031128	33647	41104	411250	12006	165	2778	0.2853	0.450121	0.986443
CXD_0215_FDSW210423217-1r	74273200	147.4	1416480	531854	11075	395751	3532	3117	3116	1.94076e+06	728709	15174.2	69040	191843	1155597	31727	45422	454705	8709	157	2209	0.26464	0.411243	0.982292
CXD_1401_FDSW210423218-1r	66914386	147.3	1293781	398143	9662	294627	2528	1993	1990	1.96893e+06	605910	14704	67564	159998	1066219	25316	23645	349182	7562	194	1906	0.296904	0.517065	0.974987
CXD_1402_FDSW210423219-1r	66988861	147.3	1158332	331115	8670	239095	2986	2529	2525	1.76084e+06	503344	13179.7	59361	142021	956950	22114	24686	284315	7137	100	1433	0.294768	0.472521	0.986182
CXD_1408_FDSW210423225-1r	66712853	147.4	1248790	415716	9019	288119	3297	2863	2861	1.90491e+06	634134	13757.6	67431	162334	1019025	27551	39067	349098	7666	43	1310	0.293478	0.413567	0.994422
CXD_1412_FDSW210423229-1r	72085390	147.3	1102041	315125	1816	203369	845	936	830	1.55682e+06	445168	2565.41	45183	189806	867052	19055	47900	248170	1581	44	191	0.192277	0.284594	0.972923
CXD_1414_FDSW210423231-1r	76470774	147.3	1232570	409012	5435	281143	4053	4071	4049	1.64136e+06	544665	7237.57	69886	216674	946010	41883	57918	309211	5271	39	125	0.243879	0.419665	0.992655
CXD_1415_FDSW210423232-1r	79084792	147.3	1186959	370702	3427	251461	2231	2317	2223	1.52838e+06	477332	4412.75	58241	201992	926726	30757	50093	289852	3278	35	114	0.223803	0.380421	0.989436
CXD_1604_FDSW210423236-1r	76222590	147.3	1321151	318149	1973	217390	1165	1128	1126	1.76505e+06	425045	2635.92	56774	176619	1087758	18702	29861	269586	1605	25	343	0.243255	0.385108	0.984663
CXD_1609_FDSW210423241-1r	79117857	147.4	1350704	327872	315	186340	65	61	61	1.73732e+06	421719	405.163	55982	212033	1082689	16269	48869	262734	229	39	47	0.208876	0.249762	0.854478
CXD_1610_FDSW210423242-1r	72397538	147.3	851718	219131	1387	141778	306	290	289	1.19801e+06	308225	1950.93	33267	132549	685902	12431	29250	177450	1128	35	224	0.200626	0.298241	0.969905
CXD_1611_FDSW210423243-1r	76001281	147.3	927295	235933	1070	141778	303	281	278	1.24247e+06	316123	1433.68	35266	143869	748160	12918	32503	190512	775	61	234	0.196868	0.284406	0.927033
CXD_1612_FDSW210423244-1r	74566707	147.6	887034	279718	3999	198797	3197	3148	3142	1.20893e+06	381224	5450.19	40740	128663	717631	21143	29638	228937	3648	50	301	0.240492	0.416357	0.986479
CXD_1613_FDSW210423245-1r	69520824	147.4	832718	216676	1449	137248	628	600	600	1.21892e+06	317168	2121.03	33032	135382	664304	12320	32662	171694	1192	70	187	0.196136	0.273887	0.944532
