# Supplementary material for: Tracing non-fungal eukaryotic diversity via shotgun metagenomes in the complex mudflat intertidal zones
Source: mSystems. 2025 Jun 12;10(7):e00413-25. doi: 10.1128/msystems.00413-25 (PMC12282072; doi:10.1128/msystems.00413-25)
Supplement: Table S4 — Number of eukaryotic contigs recovered by different tools and overlaps. [file msystems.00413-25-s0005.xlsx]

## Sheet: Supplementary table 3
Supplementary Table 4. Number of eukaryotic contigs recovered by different tools and overlaps. Percentages of consistency between different approaches and Kraken2 are also listed.
Samples	Number of contigs	EukRep	Tiara	ET	Number of eukaryotic contigs identified by EukRep also by Kraken2	Number of eukaryotic contigs identified by EukRep but not by Kraken2	Number of eukaryotic contigs identified by EukRep but unclassified by Kraken2	Number of eukaryotic contigs identified by Tiara also by Kraken2	Number of eukaryotic contigs identified by Tiara but not by Kraken2	Number of eukaryotic contigs identified by Tiara but unclassified by Kraken2	Percentage of consistency between EukRep and Kraken2	Percentage of consistency between Tiara and Kraken2
Aug	20029036	4989	1246	5535	1530	2417	1042	638	336	272	0.387636	0.655031
Oct	22251152	4681	1675	5293	1681	2027	973	864	459	352	0.453344	0.653061
Dec	20504902	5162	1873	5785	1979	2094	1089	1059	409	405	0.485883	0.72139
Feb	20549957	4843	2165	5519	2120	1823	900	1327	437	401	0.537662	0.752268
April	21370530	4683	1858	5294	1840	2009	834	1161	400	297	0.478046	0.743754
June	22605860	4207	1273	4665	1369	2018	820	709	335	229	0.404193	0.679119
